# Supplementary material for: A taxonomically and geographically constrained information base limits non-native reptile and amphibian risk assessment: a systematic review
Source: PeerJ. 2018 Nov 8;6:e5850. doi: 10.7717/peerj.5850 (PMC6230440; doi:10.7717/peerj.5850)
Supplement: Supplemental Information 3 [file peerj-06-5850-s003.xlsx]

## Sheet: Papers scored
Paper	Region	Afghanistan	Albania	Algeria	American Samoa	Angola	Anguilla	Antarctica	Antigua & Barbuda	Argentina	Armenia	Aruba	Australia	Austria	Azerbaijan	Bahrain	Baker I.	Bangladesh	Barbados	Belarus	Belgium	Belize	Benin	Bermuda	Bhutan	Bolivia	Bosnia & Herzegovina	Botswana	Bouvet I.	Brazil	British Virgin Is.	Brunei	Bulgaria	Burkina Faso	Burundi	Cambodia	Cameroon	Canada	Cape Verde	Cayman Is.	Central African Republic	Chad	Chile	China	Christmas Island	Cocos islands	Colombia	Comoros	Congo
Family
Abbey-Lambertz, Mark, Andrew Ray, Megan Layhee, Christine Densmore, Adam Sepulveda, Jackson Gross, and Barnaby Watten. 2014. Suppressing Bullfrog Larvae with Carbon Dioxide. Journal of Herpetology 48:59-66.	Montana, USA
Abe, Tetsuto, Katsuyuki Wada, Yuka Kato, Shun'ichi Makino, and Isamu Okochi. 2011. Alien pollinator promotes invasive mutualism in an insular pollination system. Biological Invasions 13:957-967.	Japan
Adamopoulou, Chloe. First record of Podarcis siculus (RAFINESQUE-SCHMALTZ, 18 10) from Greece. Herpetozoa 27:187-188.	Greece
Adams, M. J. 1999. Correlated factors in amphibian decline: Exotic species and habitat change in western Washington. Journal of Wildlife Management 63:1162-1171.	United States: Washington
Adams, M. J. 2000. Pond permanence and the effects of exotic vertebrates on anurans. Ecological Applications 10:559-568.	United States: Washington
Adams, M. J., C. A. Pearl, and R. B. Bury. 2003. Indirect facilitation of an anuran invasion by non-native fishes. Ecology Letters 6:343-351.	United States: Oregon
Adams, Michael J., Christopher A. Pearl, Stephanie Galvan, and Brome McCreary. 2011. Non-native species impacts on pond occupancy by an anuran. Journal of Wildlife Management 75:30-35.	United States: Oregon
Alacs, Erika, and Arthur Georges. 2008. Wildlife across our borders: a review of the illegal trade in Australia. Australian Journal of Forensic Sciences 40:147-160.	Australia												1
Aldhous, P. 2004. Invasive species: The toads are coming! Nature 432:796-798.	Australia												1
Alford, Ross A., Gregory P. Brown, Lin Schwarzkopf, Benjamin L. Phillips, and Richard Shine. 2009. Comparisons through time and space suggest rapid evolution of dispersal behaviour in an invasive species. Wildlife Research 36:23-28.	Australia												1
Allan, S. A., L. A. Simmons, and M. J. Burridge. 1998. Establishment of the tortoise tick Amblyomma marmoreum (Acari: Ixodidae) on a reptile-breeding facility in Florida. Journal of Medical Entomology 35:621-624.	United States: Florida
Allen, Craig R., et al. Predictors of regional establishment success and spread of introduced non-indigenous vertebrates. Global Ecology and Biogeography 22:889-899.	United States: Florida
Amaral P.& Rebelo R. (2012). Diet of invasive clawed frog Xenopus laevis at Lage stream (Oeiras, W Portugal). Herpetological Journal 22, 187-190.	Portugal
Amiel, Joshua J., Reid Tingley, and Richard Shine. 2011. Smart moves: Effects of relative brain size on establishment success of invasive amphibians and reptiles. Plos One 6.	Global	1	1	1	1	1	1	1	1	1	1	1	1	1	1	1	1	1	1	1	1	1	1	1	1	1	1	1	1	1	1	1	1	1	1	1	1	1	1	1	1	1	1	1	1	1	1	1	1
Andoh, Masako, Akiko Sakata, Ai Takano, Hiroki Kawabata, Hiromi Fujita, Yumi Une, Koichi Goka, Toshio Kishimoto, and Shuji Ando. Detection of Rickettsia and Ehrlichia spp. in Ticks Associated with Exotic Reptiles and Amphibians Imported into Japan. Plos One 10.	Japan
Andreone, Franco. Risk review is under way for invasive toad. Nature 512:253-253.	Madagascar
Andrews, Jessee M., Jasmine N. Childress, Triantafilos J. Iakovidis, and Gabriel J. Langford. ELUCIDATING THE LIFE HISTORY AND ECOLOGICAL ASPECTS OF ALLODERO HYLAE (ANNELIDA: CLITELLATA: NAIDIDAE), A PARASITIC OLIGOCHAETE OF INVASIVE CUBAN TREE FROGS IN FLORIDA. Journal of Parasitology 101:275-281.	United States: Florida
Angetter, Lea-Su, Stefan Loetters, and Dennis Roedder. 2011. Climate niche shift in invasive species: the case of the brown anole. Biological Journal of the Linnean Society 104:943-954.	United States: Florida
Anjos, L. A., W. O. Almeida, A. Vasconcellos, E. M. X. Freire, and C. F. D. Rocha. 2007. The alien and native pentastomids fauna of an exotic lizard population from Brazilian Northeast. Parasitology Research 101:627-628.	Brazil																													1
Anjos, Luciano A., and Carlos Frederico D. Rocha. 2008. Reproductive ecology of the invader species gekkonid lizard Hemidactylas mabouia in an area of southeastern Brazil. Iheringia Serie Zoologia 98:205-209.	Brazil																													1
Arim, M., S. R. Abades, P. E. Neill, M. Lima, and P. A. Marquet. 2006. Spread dynamics of invasive species. Proceedings of the National Academy of Sciences of the United States of America 103:374-378.	NA
Arkle, Robert S., and David S. Pilliod. Persistence at distributional edges: Columbia spotted frog habitat in the arid Great Basin, USA. Ecology and Evolution 5:3704-3724.	United States: Nevada, United States: Idaho, United States: Oregon; United States: Utah
Arntzen, J. W. 2001. Genetic variation in the Italian crested newt, Triturus carnifex, and the origin of a non-native population north of the Alps. Biodiversity and Conservation 10:971-987.	Switzerland
Arroyo-Quiroz, Ines, Ramon Perez-Gil, and Nigel Leader-Williams. 2007. Mexico in the international reptile skin trade: A case study. Biodiversity and Conservation 16:931-952.	Mexico
Aslan, Clare E., Austin Aslan, Don Croll, Bernie Tershy, and Erika Zavaleta. Building Taxon Substitution Guidelines on a Biological Control Foundation. Restoration Ecology 22:437-441.	Ecador, Mauritius
Atobe, Takashi, Yutaka Osada, Hayato Takeda, Misako Kuroe, and Tadashi Miyashita. 2014. Habitat connectivity and resident shared predators determine the impact of invasive bullfrogs on native frogs in farm ponds. Proceedings of the Royal Society B-Biological Sciences 281.	Japan
Austin, Christopher C., Eric N. Rittmeyer, Lauren A. Oliver, John O. Andermann, George R. Zug, Gordon H. Rodda, and Nathan D. Jackson. 2011. The bioinvasion of Guam: inferring geographic origin, pace, pattern and process of an invasive lizard (Carlia) in the Pacific using multi-locus genomic data. Biological Invasions 13:1951-1967.	Guam, Northern Mariana Islands, Palau
Austin, D. F., and A. Schwartz. 1975. Another exotic amphibian in Florida, Eleutherodactylus-coqui. Copeia:188-188.	United States: Florida
Avery, Michael L., Eric A. Tillman, Conny Spurfeld, Richard M. Engeman, Kelin P. Maciejewski, Jessica D. Brown, and Emily A. Fetzer. Invasive black spiny-tailed iguanas (Ctenosaura similis) on Gasparilla Island, Florida, USA. Integrative Zoology 9:590-597.	United States: Florida
Avery, Michael L., John D. Eisemann, Kandy L. Keacher, and Peter J. Savarie. 2011. Acetaminophen and zinc phosphide for lethal management of invasive lizards Ctenosaura similis. Current Zoology 57:625-629.	Florida
Bai C., Ke Z., Consuegra S., Liu X.& Li Y. (2012). The role of founder effects on the genetic structure of the invasive bullfrog (Lithobates catesbeianaus) in China. Biological Invasions 14, 1785-1796.	China																																											1
BARRAGÁN-RAMÍREZ, José Luis , Omar Eduardo REYES-LUIS, José de Jesús ASCENCIO-ARRAYGA, José Luis Navarrete-Heredia, and Miguel VÁSQUEZ-BOLAÑO. Diet and reproductive aspects of the exotic gecko Gehyra mutilata (Wiegmann, 1834) (Sauria: Gekkonidae) in the urban area of Chapala, Jalisco, Mexico (Wiegmann, 1834) (Sauria: Gekkonidae) en la zona urbana de Chapala, Jalisco, Mexico. Acta Zoológica Mexica…	Mexico
Bastos, E. G. D., A. F. B. de Araujo, and H. R. da Silva. 2005. Records of the rattlesnakes Crotalus durissus terrificus (Laurenti) (Serpentes,Viperidae) in the State of Rio de Janeiro, Brazil: a possible case of invasion facilitated by deforestation. Revista Brasileira De Zoologia 22:812-815.	Brazil																													1
Beard, K. H., and E. M. O'Neill. 2005. Infection of an invasive frog Eleutherodactylus coqui by the chytrid fungus Batrachochytrium dendrobatidis in Hawaii. Biological Conservation 126:591-595.	United States: Hawaii
Beard, K. H., and W. C. Pitt. 2005. Potential consequences of the coqui frog invasion in Hawaii. Diversity and Distributions 11:427-433.	United States: Hawaii
Beard, K. H., and W. C. Pitt. 2006. Potential predators of an invasive frog (Eleutherodactylus coqui) in Hawaiian forests. Journal of Tropical Ecology 22:345-347.	United States: Hawaii
Beard, Karen H. 2007. Diet of the invasive frog, Eleutherodactylus coqui, in Hawaii. Copeia:281-291.	United States: Hawaii
Beard, Karen H., and William C. Pitt. Eleutherodactylus coqui Thomas (Caribbean tree frog). Handbook of Global Freshwater Invasive Species:311-319.	United States: Hawaii
Beard, Karen H., Emily A. Price, and William C. Pitt. 2009. Biology and impacts of Pacific island invasive species. 5. Eleutherodactylus coqui, the coqui frog (Anura: Leptodactylidae). Pacific Science 63:297-316.	United States: Hawaii
Beard, Karen H., Robert Al-Chokhachy, Nathania C. Tuttle, and Eric M. O'Neill. 2008. Population density estimates and growth rates of Eleutherodactylus coqui in Hawaii. Journal of Herpetology 42:626-636.	United States: Hawaii
Beatriz Quiroga, Lorena, Maria Daniela Moreno, Ariel Anibal Cataldo, Juan Hector Aragon-Traverso, Maria Victoria Pantano, Juan Pablo Segundo Olivares, and Eduardo Alfredo Sanabria. Diet composition of an invasive population of Lithobates catesbeianus (American Bullfrog) from Argentina. Journal of Natural History 49:1703-1716.	Argentina									1
Beaty, Lynne E., and Christopher J. Salice. 2013. Size matters: insights from an allometric approach to evaluate control methods for invasive Australian Rhinella marina. Ecological Applications 23:1544-1553.	Australia												1
Beckmann, Christa, and Richard Shine. 2009. Impact of invasive cane toads on Australian birds. Conservation Biology 23:1544-1549.	Australia												1
Beckmann, Christa, and Richard Shine. 2010. The power of myth: the (non) impact of invasive cane toads (Bufo marinus) on domestic chickens (Gallus gallus). Animal Production Science 50:847-851.	Australia												1
Beckmann, Christa, and Richard Shine. 2012. How many of Australia's ground-nesting birds are likely to be at risk from the invasive cane toad (Rhinella marina)? Emu 112:83-89.	Australia												1
Beckmann, Christa, Michael R. Crossland, and Richard Shine. 2011. Responses of Australian wading birds to a novel toxic prey type, the invasive cane toad Rhinella marina. Biological Invasions 13:2925-2934.	Australia												1
Bellard, C., C. Leclerc, and F. Courchamp. Combined impacts of global changes on biodiversity across the USA. Scientific Reports 5.	NA
Bellard, C., P. Genovesi, and J. M. Jeschke. Global patterns in threats to vertebrates by biological invasions. Proceedings. Biological sciences / The Royal Society 283.	NA
Bellard, Celine, Wilfried Thuiller, Boris Leroy, Piero Genovesi, Michel Bakkenes, and Franck Courchamp. 2013. Will climate change promote future invasions? Global Change Biology 19:3740-3748.	NA
Benson, Blaine E., Leslie V. Boyer, and Steven A. Seifert. Non-native (exotic) snake envenomations in the US, 2005-2011. Clinical Toxicology 50:647-648. - I looked at the updated version	United States: multi -see adjacent
Berglund, Helena, Johannes Jaremo, and Goran Bengtsson. 2009. Endemism predicts intrinsic vulnerability to nonindigenous species on islands. American Naturalist 174:94-101.	NA
Berthon, Katherine. How do native species respond to invaders? Mechanistic and trait-based perspectives. Biological Invasions 17:2199-2211.	NA
Bezzina, Chalene N., Joshua J. Amiel, and Richard Shine. 2014. Does invasion success reflect superior cognitive ability? A case study of two congeneric lizard species (Lampropholis, Scincidae). Plos One 9.	Australia												1
Bisrat, Simon A., Michael A. White, Karen H. Beard, and D. Richard Cutler. 2012. Predicting the distribution potential of an invasive frog using remotely sensed data in Hawaii. Diversity and Distributions 18:648-660.	United States: Hawaii
Bleach, Iris T., Christa Beckmann, Camila Both, Gregory P. Brown, and Richard Shine. Noisy neighbours at the frog pond: effects of invasive cane toads on the calling behaviour of native Australian frogs. Behavioral Ecology and Sociobiology 69:675-683.	Australia												1
Bleach, Iris, Christa Beckmann, Gregory P. Brown, and Richard Shine. 2014. Effects of an invasive species on refuge-site selection by native fauna: The impact of cane toads on native frogs in the Australian tropics. Austral Ecology 39:50-59.	Australia												1
Bodis, E., P. Borza, I. Potyo, M. Puky, A. Weiperth, and G. Guti. 2012. Invasive mollusc, crustacean, fish and reptile species along the Hungarian stretch of the River Danube and some connected waters. Acta Zoologica Academiae Scientiarum Hungaricae 58:29-45.	Hungary
Boelter, Ruben A., Igor L. Kaefer, Camila Both, and Sonia Cechin. 2012. Invasive bullfrogs as predators in a Neotropical assemblage: What frog species do they eat? Animal Biology 62:397-408.	Brazil																													1
Boelter, Ruben Alexandre, and Sonia Zanini Cechin. 2007. Impact of the bullfrog diet (Lithobates catesbeianus - Anura, Ranidae) on native fauna: case study from the region of Agudo RS Brazil. Natureza & Conservacao 5:115-123.	Brazil																													1
Bomford, Mary, Fred Kraus, Simon C. Barry, and Emma Lawrence. 2009. Predicting establishment success for alien reptiles and amphibians: a role for climate matching. Biological Invasions 11:713-724.	United Kingdom, United States: Florida, United States: California
Borroto-Paez, Rafael, Roberto Alonso Bosch, Boris A. Fabres, and Osmany Alvarez Garcia. INTRODUCED AMPHIBIANS AND REPTILES IN THE CUBAN ARCHIPELAGO. Herpetological Conservation and Biology 10:985-1012.	Cuba
Both, Camila, and Adriano S. Melo. Diversity of anuran communities facing bullfrog invasion in Atlantic Forest ponds. Biological Invasions 17:1137-1147.	Brazil																													1
Both, Camila, and Taran Grant. 2012. Biological invasions and the acoustic niche: the effect of bullfrog calls on the acoustic signals of white-banded tree frogs. Biology Letters 8:714-716.	Brazil																													1
Both, Camila, Bruno Madalozzo, Rodrigo Lingnau, and Taran Grant. Amphibian richness patterns in Atlantic Forest areas invaded by American bullfrogs. Austral Ecology 39:864-874.	Brazil																													1
Boyarski, Valerie L., Julie A. Savidge, and Gordon H. Rodda. 2008. Brown treesnake (Boiga irregularis) trappability: Attributes of the snake, environment and trap. Applied Herpetology 5:47-61.	Guam
Bradshaw, Corey J. A., Iain C. Field, David M. J. S. Bowman, Chris Haynes, and Barry W. Brook. 2007. Current and future threats from non-indigenous animal species in northern Australia: a spotlight on World Heritage Area Kakadu National Park. Wildlife Research 34:419-436.	Australia												1
Brand Phillips, R., David A. Wiedenfeld, and Howard L. Snell. 2012. Current status of alien vertebrates in the Galapagos Islands: invasion history, distribution, and potential impacts. Biological Invasions 14:461-480.	Ecuador
Brede, E. G., R. S. Thorpe, J. W. Arntzen, and T. E. S. Langton. 2000. A morphometric study of a hybrid newt population (Triturus cristatus/T-carnifex): Beam Brook Nurseries, Surrey, UK. Biological Journal of the Linnean Society 70:685-695.	United Kingdom
Brede, Edward. Beam Brook revisited: a molecular study of a historically introduced non-native amphibian (Triturus carnifex) and its limited introgression into native UK Triturus cristatus populations. Amphibia-Reptilia 36:287-299.	United Kingdom
Breuil, Michel. 2009. The terrestrial herpetofauna of Martinique: Past, present, future. Applied Herpetology 6:123-149.	Martinique
Breuil, Michel. 2011. The terrestrial herpetofauna of Martinique: Past, present, future. Pages 311-338. Conservation of Caribbean Island Herpetofaunas, Vol 2: Regional Accounts of the West Indies.	Martinique
Brianti, E., F. Dantas-Torres, S. Giannetto, A. Risitano, G. Brucato, G. Gaglio, and D. Otranto. 2010. Risk for the introduction of exotic ticks and pathogens into Italy through the illegal importation of tortoises, Testudo graeca. Medical and Veterinary Entomology 24:336-339.	Italy
Britton, Adam R. C., Erin K. Britton, and Clive R. McMahon. 2013. Impact of a toxic invasive species on freshwater crocodile (Crocodylus johnstoni) populations in upstream escarpments. Wildlife Research 40:312-317.	Australia												1
Broadley, Donald G., and Van Wallach. 2009. A review of the eastern and southern African blind-snakes (Serpentes: Typhlopidae), excluding Letheobia Cope, with the description of two new genera and a new species. Zootaxa:1-100.	NA
Brown, Gregory P., and Richard Shine. 2014. Immune response varies with rate of dispersal in invasive cane toads (Rhinella marina). PloS one 9:e99734-e99734.	Australia												1
Brown, Gregory P., Beata Ujvari, Thomas Madsen, and Richard Shine. 2013. Invader impact clarifies the roles of top-down and bottom-up effects on tropical snake populations. Functional Ecology 27:351-361.	Australia												1
Brown, Gregory P., Benjamin L. Phillips, and Richard Shine. 2011. The ecological impact of invasive cane toads on tropical snakes: Field data do not support laboratory-based predictions. Ecology 92:422-431.	Australia												1
Brown, Gregory P., Benjamin L. Phillips, and Richard Shine. Directional dispersal has not evolved during the cane toad invasion. Functional Ecology 29:830-838.	Australia												1
Brown, Gregory P., Benjamin L. Phillips, and Richard Shine. The straight and narrow path: the evolution of straight-line dispersal at a cane toad invasion front. Proceedings of the Royal Society B-Biological Sciences 281.	Australia												1
Brown, Gregory P., Benjamin L. Phillips, Jonathan K. Webb, and Richard Shine. 2006. Toad on the road: Use of roads as dispersal corridors by cane toads (Bufo marinus) at an invasion front in tropical Australia. Biological Conservation 133:88-94.	Australia												1
Brown, Gregory P., Benjamin L. Phillips, Sylvain Dubey, and Richard Shine. Invader immunology: invasion history alters immune system function in cane toads (Rhinella marina) in tropical Australia. Ecology Letters 18:57-65.	Australia												1
Brown, Gregory P., Cathy Shilton, Benjamin L. Phillips, and Richard Shine. 2007. Invasion, stress, and spinal arthritis in cane toads. Proceedings of the National Academy of Sciences of the United States of America 104:17698-17700.	Australia												1
Brown, Gregory P., Crystal Kelehear, and Richard Shine. 2011. Effects of seasonal aridity on the ecology and behaviour of invasive cane toads in the Australian wet-dry tropics. Functional Ecology 25:1339-1347.	Australia												1
Brown, Gregory P., Crystal Kelehear, and Richard Shine. 2013. The early toad gets the worm: cane toads at an invasion front benefit from higher prey availability. Journal of Animal Ecology 82:854-862.	Australia												1
Brown, Gregory P., Matthew J. Greenlees, Benjamin L. Phillips, and Richard Shine. 2013. Road transect surveys do not reveal any consistent effects of a toxic invasive species on tropical reptiles. Biological Invasions 15:1005-1015.	Australia												1
Brown, Mary E., and Susan C. Walls. 2013. Variation in salinity tolerance among larval anurans: Implications for community composition and the spread of an invasive, non-native species. Copeia:543-551.	United States: Florida
Buckland, Steeves, et al. Ecological Effects of the Invasive Giant Madagascar Day Gecko on Endemic Mauritian Geckos: Applications of Binomial-Mixture and Species Distribution Models. Plos One 9.	Mauritius
Buden, Donald W. 2009. Carlia ailanpalai (Reptilia: Scincidae): An invasive species of lizard in the Federated States of Micronesia. Pacific Science 63:243-251.	Micronesia, (Federated States of)
Buden, Donald W., Kevin de Queiroz, Johan Van Rooijen, Derek W. Stinson, Gary J. Wiles, and Sabrino Robert. 2014. New information and reappraisals concerning some alien and indigenous snake records from the Federated States of Micronesia and the Mariana Islands. Pacific Science 68:287-293.	Micronesia, (Federated States of)
Bunnell, John F., and Robert A. Zampella. 2008. Native fish and anuran assemblages differ between impoundments with and without non-native centrarchids and bullfrogs. Copeia:931-939.	United States: New Jersey
Burridge, M. J., L. A. Simmons, and S. A. Allan. 2000. Introduction of potential heartwater vectors and other exotic ticks into Florida on imported reptiles. Journal of Parasitology 86:700-704.	United States: Florida
Burridge, M. L., and L. A. Simmons. 2003. Exotic ticks introduced into the United States on imported reptiles from 1962 to 2001 and their potential roles in international dissemination of diseases. Veterinary Parasitology 113:289-320.	United States: Florida
Bushar, Lauretta M., R. Graham Reynolds, Sharese Tucker, LaCoya C. Pace, William I. Lutterschmidt, R. Andrew Odum, and Howard K. Reinert. Genetic Characterization of an Invasive Boa constrictor Population on the Caribbean Island of Aruba. Journal of Herpetology 49:602-610.	Aruba											1
Butterfield, Brian P., J. Brian Hauge, Anthony Flanagan, and James M. Walker. 2009. Identity, reproduction, variation, ecology, and geographic origin of a Florida adventive: Cnemidophorus lemniscatus (Rainbow Whiptail Lizard, Sauria: Teiidae). Southeastern Naturalist 8:45-54.	United States: Florida
Cabrera-Guzman, Elisa, Michael Crossland, and Richard Shine. 2011. Can we use the tadpoles of Australian frogs to reduce recruitment of invasive cane toads? Journal of Applied Ecology 48:462-470.	Australia												1
Cabrera-Guzman, Elisa, Michael R. Crossland, and Richard Shine. 2012. Predation on the eggs and larvae of invasive cane toads (Rhinella marina) by native aquatic invertebrates in tropical Australia. Biological Conservation 153:1-9.	Australia												1
Cabrera-Guzman, Elisa, Michael R. Crossland, and Richard Shine. 2013. Competing tadpoles: Australian native frogs affect invasive cane toads (Rhinella marina) in natural waterbodies. Austral Ecology 38:896-904.	Australia												1
Cabrera-Guzman, Elisa, Michael R. Crossland, and Richard Shine. 2013. Mechanisms of competition between tadpoles of Australian frogs (Litoria spp.) and invasive cane toads (Rhinella marina). Freshwater Biology 58:2584-2600.	Australia												1
Cabrera-Guzman, Elisa, Michael R. Crossland, and Richard Shine. INVASIVE CANE TOADS AS PREY FOR NATIVE ARTHROPOD PREDATORS IN TROPICAL AUSTRALIA. Herpetological Monographs 29:28-39.	Australia												1
Cabrera-Guzman, Elisa, Michael R. Crossland, Edna Gonzalez-Bernal, and Richard Shine. 2013. The interacting effects of ungulate hoofprints and predatory native ants on metamorph cane toads in tropical Australia. Plos One 8.	Australia												1
Cadi, A., and P. Joly. 2003. Competition for basking places between the endangered European pond turtle (Emys orbicularis galloitalica) and the introduced red-eared slider (Trachemys scripta elegans). Canadian Journal of Zoology-Revue Canadienne De Zoologie 81:1392-1398.	France, Metropolitan
Cadi, A., and P. Joly. 2004. Impact of the introduction of the red-eared slider (Trachemys scripta elegans) on survival rates of the European pond turtle (Emys orbicularis). Biodiversity and Conservation 13:2511-2518.	France, Metropolitan
Cadi, A., V. Delmas, A. C. Prevot-Julliard, P. Joly, C. Pieau, and M. Girondot. 2004. Successful reproduction of the introduced slider turtle (Trachemys scripta elegans) in the South of France. Aquatic Conservation-Marine and Freshwater Ecosystems 14:237-246.	France, Metropolitan
Camp, Richard J., Thane K. Pratt, Ann P. Marshall, Fred Amidon, and Laura L. Williams. 2009. Recent status and trends of the land bird avifauna on Saipan, Mariana Islands, with emphasis on the endangered Nightingale Reed-warbler Acrocephalus luscinia. Bird Conservation International 19:323-337.	Northern Mariana Islands
Campbell, E. W., and F. Kraus. 2002. Neotropical frogs in Hawaii: Status and management options for an unusual introduced pest. Pages 316-318. Twentieth Vertebrate Pest Conference, Proceedings.	Hawaii, USA
Campbell, Todd S., and Arthur C. Echternacht. 2003. Introduced species as moving targets: changes in body sizes of introduced lizards following experimental introductions and historical invasions. Biological Invasions 5:193-212.	United States: Florida
Candler, Sarah, and Ximena E. Bernal. Differences in neophobia between cane toads from introduced and native populations. Behavioral Ecology 26:97-104.	United States: Florida
Capinha, Cesar, and Beatriz Pateiro-Lopez. Predicting species distributions in new areas or time periods with alpha-shapes. Ecological Informatics 24:231-237.	Global	1	1	1	1	1	1	1	1	1	1	1	1	1	1	1	1	1	1	1	1	1	1	1	1	1	1	1	1	1	1	1	1	1	1	1	1	1	1	1	1	1	1	1	1	1	1	1	1
Cassey, Phillip, and Carolyn J. Hogg. Escaping captivity: The biological invasion risk from vertebrate species in zoos. Biological Conservation 181:18-26.	Australia												1
Catano, Christopher P., Stephanie S. Romanach, James M. Beerens, Leonard G. Pearlstine, Laura A. Brandt, Kristen M. Hart, Frank J. Mazzotti, and Joel C. Trexler. Using Scenario Planning to Evaluate the Impacts of Climate Change on Wildlife Populations and Communities in the Florida Everglades. Environmental Management 55:807-823.	United States: Florida
Caves, Eleanor M., Summer B. Jennings, Janneke HilleRisLambers, Joshua J. Tewksbury, and Haldre S. Rogers. 2013. Natural experiment demonstrates that bird loss leads to cessation of dispersal of native seeds from intact to degraded forests. Plos One 8.	Guam
Cayuela, Hugo, Aurelien Besnard, and Pierre Joly. Multi-event models reveal the absence of interaction between an invasive frog and a native endangered amphibian. Biological Invasions 15:2001-2012.	France, Metropolitan
Ceballos, C. P., and L. A. Fitzgerald. 2004. The trade in native and exotic turtles in Texas. Wildlife Society Bulletin 32:881-892.	United States: Texas
Chapple, David G., and Michael B. Thompson. 2009. Isolation and characterization of microsatellite loci from the invasive delicate skink (Lampropholis delicata), with cross-amplification in other Australian Eugongylus group species. Conservation Genetics Resources 1:55-58.	Australia and New Zealand												1
Chapple, David G., Anthony H. Whitaker, Stephanie N. J. Chapple, Kimberly A. Miller, and Michael B. Thompson. 2013. Biosecurity interceptions of an invasive lizard: origin of stowaways and human-assisted spread within New Zealand. Evolutionary Applications 6:324-339.	New Zealand
Chapple, David G., Kimberly A. Miller, Fred Kraus, and Michael B. Thompson. 2013. Divergent introduction histories among invasive populations of the delicate skink (Lampropholis delicata): has the importance of genetic admixture in the success of biological invasions been overemphasized? Diversity and Distributions 19:134-146.	Australia, New Zealand, United States: Hawaii												1
Chapple, David G., Kimberly A. Miller, Kirilee Chaplin, Louise Barnett, Michael B. Thompson, and Rebecca D. Bray. Biology of the invasive delicate skink (Lampropholis delicata) on Lord Howe Island. Australian Journal of Zoology 62:498-506.	Australia												1
Chapple, David G., Sarah M. Simmonds, and Bob B. M. Wong. 2011. Know when to run, know when to hide: can behavioral differences explain the divergent invasion success of two sympatric lizards? Ecology and Evolution 1:278-289.	Australia												1
Chiaverano, Luciano M., Melissa J. Wright, and Brenden S. Holland. Movement Behavior is Habitat Dependent in Invasive Jackson's Chameleons in Hawaii. Journal of Herpetology 48:471-479.	United States: Hawaii
Child, Travis, Benjamin L. Phillips, and Richard Shine. 2008. Abiotic and biotic influences on the dispersal behavior of metamorph cane toads (Bufo marinus) in tropical Australia. Journal of Experimental Zoology Part a-Ecological Genetics and Physiology 309A:215-224.	Australia												1
Child, Travis, Benjamin L. Phillips, and Richard Shine. 2009. Does desiccation risk drive the distribution of juvenile cane toads (Bufo marinus) in tropical Australia? Journal of Tropical Ecology 25:193-200.	Australia												1
Choi, Ryan T., and Karen H. Beard. 2012. Coqui frog invasions change invertebrate communities in Hawaii. Biological Invasions 14:939-948.	United States: Hawaii
Christy, Michelle T., Amy A. Yackel Adams, Gordon H. Rodda, Julie A. Savidge, and Claudine L. Tyrrell. 2010. Modelling detection probabilities to evaluate management and control tools for an invasive species. Journal of Applied Ecology 47:106-113.	Guam
Christy, Michelle T., Craig S. Clark, David E. Gee, II, Diane Vice, Daniel S. Vice, Mitchell P. Warner, Claudine L. Tyrrell, Gordon H. Rodda, and Fulie A. Savidge. 2007. Recent records of alien anurans on the Pacific Island of Guam. Pacific Science 61:469-483.	Guam
Christy, Michelle T., Julie A. Savidge, and Gordon H. Rodda. 2007. Multiple pathways for invasion of anurans on a Pacific island. Diversity and Distributions 13:598-607.	Guam
Chuang, Angela, and Christopher R. Peterson. Expanding population edges: theories, traits, and trade-offs. Global Change Biology 22:494-512.	NA
Cisterne, Adam, Eric P. Vanderduys, David A. Pike, and Lin Schwarzkopf. Wary invaders and clever natives: sympatric house geckos show disparate responses to predator scent. Behavioral Ecology 25:604-611.	Australia												1
Clarke, Gregory S., Michael R. Crossland, Cathy Shilton, and Richard Shine. Chemical suppression of embryonic cane toads Rhinella marina by larval conspecifics. Journal of Applied Ecology 52:1547-1557.	Australia												1
Cohen, M. M. 2001. Frog decline, frog malformations, and a comparison of frog and human health. American Journal of Medical Genetics 104:101-109.	NA
Cole, N. C., C. G. Jones, and S. Harris. 2005. The need for enemy-free space: The impact of an invasive gecko on island endemics. Biological Conservation 125:467-474.	Mascarene Islands (Mauritius, Rodrigues, Reunion)
Cole, Nik C., and Stephen Harris. 2011. Environmentally-induced shifts in behavior intensify indirect competition by an invasive gecko in Mauritius. Biological Invasions 13:2063-2075.	Mauritius
Colombo, Patrick, Andreas Kindel, Giovanni Vinciprova, and Ligia Krause. 2008. ComposiÃ§Ã£o e ameaÃ§as Ã conservaÃ§Ã£o dos anfÃ­bios anuros do Parque Estadual de Itapeva, municÃ­pio de Torres, Rio Grande do Sul, Brasil Itapeva State Park, Municipality of Torres, Rio Grande do Sul, Brazil. Biota Neotropica 8:229-240.	Brazil																													1
Cook, Megan T., Selina S. Heppell, and Tiffany S. Garcia. Invasive bullfrog larvae lack developmental plasticity to changing hydroperiod. Journal of Wildlife Management 77:655-662.	United States: Oregon
Corlett, R. T. 1992. THE ECOLOGICAL TRANSFORMATION OF SINGAPORE, 1819-1990. Journal of Biogeography 19:411-420.	Singapore
Corlett, Richard T. 2010. Invasive aliens on tropical East Asian islands. Biodiversity and Conservation 19:411-423.	Multi - see adjacent																															1				1								1
Corn, Joseph L., James W. Mertins, Britta Hanson, and Skip Snow. First Reports of Ectoparasites Collected From Wild-Caught Exotic Reptiles in Florida. Journal of Medical Entomology 48:94-100.	United States: Florida
Correa, Claudio, Gabriel Lobos, Luis Pastenes, and Marco A. Mendez. 2008. Invasive Pleurodema thaul from Robinson Crusoe Island: molecular identification of its geographic origin and comments on the phylogeographic structure of this species in mainland Chile. Herpetological Journal 18:77-82.	Chile																																										1
Crawford, Andrew J., Roberto Alonso, Cesar A. Jaramillo A, Samuel Sucre, and Roberto Ibanez D. DNA barcoding identifies a third invasive species of Eleutherodactylus (Anura: Eleutherodactylidae) in Panama City, Panama. Zootaxa:65-67.	Panama
Crescente, Antonio, Emilio Sperone, Giuseppe Paolillo, Ilaria Bernabo, Elvira Brunelli, and Sandro Tripepi. Nesting ecology of the exotic Trachemys scripta elegans in an area of Southern Italy (Angitola Lake, Calabria). Amphibia-Reptilia 35:366-370.	Italy
Criscione, C. D., and W. F. Font. 2001. The guest playing host: Colonization of the introduced Mediterranean gecko, Hemidactylus turcicus, by helminth parasites in southeastern Louisiana. Journal of Parasitology 87:1273-1278.	United States: Louisiana
Crossland, M. R., and C. Azevedo-Ramos. 1999. Effects of Bufo (Anura : Bufonidae) toxins on tadpoles from native and exotic Bufo habitats. Herpetologica 55:192-199.	Brazil and Australia												1																	1
Crossland, M. R., and R. A. Alford. 1998. Evaluation of the toxicity of eggs, hatchlings and tadpoles of the introduced toad Bufo marinus (Anura : Bufonidae) to native Australian aquatic predators. Australian Journal of Ecology 23:129-137.	Australia												1
Crossland, Michael R., and Richard Shine. 2010. Vulnerability of an Australian anuran tadpole assemblage to the toxic eggs of the invasive cane toad (Bufo marinus). Austral Ecology 35:197-204.	Australia												1
Crossland, Michael R., and Richard Shine. Cues for cannibalism: cane toad tadpoles use chemical signals to locate and consume conspecific eggs. Oikos 120:327-332.	Australia												1
Crossland, Michael R., and Richard Shine. Embryonic exposure to conspecific chemicals suppresses cane toad growth and survival. Biology Letters 8:226-229.	Australia												1
Crossland, Michael R., Gregory P. Brown, Marion Anstis, Catherine M. Shilton, and Richard Shine. 2008. Mass mortality of native anuran tadpoles in tropical Australia due to the invasive cane toad (Bufo marinus). Biological Conservation 141:2387-2394.	Australia												1
Crossland, Michael R., Mark N. Hearnden, Ligia Pizzatto, Ross A. Alford, and Richard Shine. 2011. Why be a cannibal? The benefits to cane toad, Rhinella marina [=Bufo marinus], tadpoles of consuming conspecific eggs. Animal Behaviour 82:775-782.	Australia												1
Crossland, Michael R., Ross A. Alford, and Richard Shine. 2009. Impact of the invasive cane toad (Bufo marinus) on an Australian frog (Opisthodon ornatus) depends on minor variation in reproductive timing. Oecologia 158:625-632.	Australia												1
Crossland, Michael R., Takashi Haramura, Angela A. Salim, Robert J. Capon, and Richard Shine. Exploiting intraspecific competitive mechanisms to control invasive cane toads (Rhinella marina). Proceedings of the Royal Society B-Biological Sciences 279:3436-3442.	Australia												1
Crossland, Michael, Gregory Brown, and Richard Shine. The enduring toxicity of road-killed cane toads (Rhinella marina). Biological Invasions 13:2135-2145.	Australia												1
Cunningham, Heather R., and Leslie J. Rissler. INVESTIGATING BEHAVIORAL SHIFTS IN AGGRESSION BETWEEN A NATURALIZED AND NATIVE SALAMANDER SPECIES OF THE GENUS PLETHODON. Herpetological Conservation and Biology 8:276-287.	United States: Virginia
Daltry, Jennifer C. An introduction to the herpetofauna of Antigua, Barbuda and Redonda, with some conservation recommendations. Conservation of Caribbean Island Herpetofaunas, Vol 2: Regional Accounts of the West Indies:17-51.	Antigua & Barbuda								1
Dame, Elizabeth A., and Kenneth Petren. 2006. Behavioural mechanisms of invasion and displacement in Pacific island geckos (Hemidactylus). Animal Behaviour 71:1165-1173.	United States: Florida, United States: Hawaii
D'Amore, Antonia, Erik Kirby, and Michael McNicholas. 2009. Invasive species shifts ontogenetic resource partitioning and microhabitat use of a threatened native amphibian. Aquatic Conservation-Marine and Freshwater Ecosystems 19:534-541.	United States: California
D'Amore, Antonia, Erik Kirby, and Valentine Hemingway. 2009. Reproductive interference by an invasive species: an evolutionary trap? Herpetological Conservation and Biology 4:325-330.	United States: California
D'Amore, Antonia, Valentine Hemingway, and Kerstin Wasson. 2010. Do a threatened native amphibian and its invasive congener differ in response to human alteration of the landscape? Biological Invasions 12:145-154.	United States: California
Dare, O. K., and M. R. Forbes. Do invasive bullfrogs in Victoria, British Columbia, Canada, show evidence of parasite release? Journal of Helminthology 87:195-202.	Canada																																					1
Das, Madhurima, Jayaditya Purkayastha, Aaron Bauer, and Saibal Sengupta. Hemidactylus flaviviridis Ruppell, 1835 (Sauria: Gekkonidae) an invasive gecko in Assam. North-Western Journal of Zoology 7:98-104.	India
Davenport, J., J. Hills, A. Glasspool, and J. Ward. 2001. Threats to the critically endangered endemic Bermudian skink Eumeces longirostris. Oryx 35:332-339.	Bermuda																							1
Davies, Sarah J., Melodie A. McGeoch, and Susana Clusella-Trullas. Plasticity of thermal tolerance and metabolism but not water loss in an invasive reed frog. Comparative Biochemistry and Physiology a-Molecular & Integrative Physiology 189:11-20.	South Africa
Davis, L. M., C. D. Robinson, B. M. Andre, and M. A. Johnson. What makes a lizard invasive? Behavioral and neural correlates of invasion success. Integrative and Comparative Biology 55:E243-E243.	United States: Texas
Davy, Christina M., Anne G. Kidd, and Chris C. Wilson. Development and Validation of Environmental DNA (eDNA) Markers for Detection of Freshwater Turtles. Plos One 10.	Canada																																					1
Dawson, Jeffrey, Steffen Oppel, Richard J. Cuthbert, Nick Holmes, Jeremy P. Bird, Stuart H. M. Butchart, Dena R. Spatz, and Bernie Tershy. Prioritizing islands for the eradication of invasive vertebrates in the United Kingdom overseas territories. Conservation Biology 29:143-153.	United Kingdom
D'Cruze, Neil, Bhagat Singh, Thomas Morrison, Jan Schmidt-Burbach, David W. Macdonald, and Aniruddha Mookerjee. A star attraction: The illegal trade in Indian Star Tortoises. Nature Conservation-Bulgaria:1-19.	India
De Busschere, Charlotte, Julien Courant, Anthony Herrel, Rui Rebelo, Dennis Roedder, G. John Measey, and Thierry Backeljau. Unequal contribution of native South African phylogeographic lineages to the invasion of the African clawed frog, Xenopus laevis, in Europe. Peerj 4.	France and Portugal
de Haro, L., and P. Pommier. 2003. Envenomation: A real risk of keeping exotic house pets. Veterinary and Human Toxicology 45:214-216.	France, Metropolitan
Dejean, Tony, Alice Valentini, Antoine Duparc, Stephanie Pellier-Cuit, Francois Pompanon, Pierre Taberlet, and Claude Miaud. Persistence of Environmental DNA in Freshwater Ecosystems. Plos One 6.	France, Metropolitan
Dejean, Tony, Alice Valentini, Christian Miquel, Pierre Taberlet, Eva Bellemain, and Claude Miaud. Improved detection of an alien invasive species through environmental DNA barcoding: the example of the American bullfrog Lithobates catesbeianus. Journal of Applied Ecology 49:953-959.	France, Metropolitan
Detwiler, Jillian T., and Charles D. Criscione. Recently introduced invasive geckos quickly reach population genetic equilibrium dynamics. Biological Invasions 16:2653-2667.	United States: Texas
D'Evelyn, Sean T., Nori Tarui, Kimberly Burnett, and James A. Roumasset. 2008. Learning-by-catching: Uncertain invasive-species populations and the value of information. Journal of Environmental Management 89:284-292.	Northern Mariana Islands
Domenech, Francesc, Rafael Marquina, Lydia Soler, Luis Valls, Francisco Javier Aznar, Mercedes Fernandez, Pilar Navarro, and Javier Lluch. Helminth fauna of the invasive American red-eared slider Trachemys scripta in eastern Spain: potential implications for the conservation of native terrapins. Journal of Natural History 50:467-481.	Spain
Domeneghetti, Dario, Giacomo Bruni, Mauro Fasola, and Adriana Bellati. Discovery of alien water frogs (gen. Pelophylax) in Umbria, with first report of P. shqipericus for Italy. Acta Herpetologica 8:171-176.	Italy
Dong, Caroline M., Tag N. Engstrom, and Robert C. Thomson. Origins of softshell turtles in Hawaii with implications for conservation. Conservation Genetics 17:207-220.	United States: Hawaii
Doody, J. S., B. Green, D. Rhind, C. M. Castellano, R. Sims, and T. Robinson. 2009. Population-level declines in Australian predators caused by an invasive species. Animal Conservation 12:46-53.	Australia												1
Doody, J. S., B. Green, R. Sims, D. Rhind, P. West, and D. Steer. 2006. Indirect impacts of invasive cane toads (Bufo marinus) on nest predation in pig-nosed turtles (Carettochelys insculpta). Wildlife Research 33:349-354.	Australia												1
Doody, J. Sean, Christina M. Castellano, David Rhind, and Brian Green. 2013. Indirect facilitation of a native mesopredator by an invasive species: are cane toads re-shaping tropical riparian communities? Biological Invasions 15:559-568.	Australia and Papua New Guinea												1
Doody, J. Sean, et al. Cryptic and Complex Nesting in the Yellow-Spotted Monitor, Varanus panoptes. Journal of Herpetology 48:363-370.	Australia												1
Doody, J. Sean, Phil Mayes, Simon Clulow, David Rhind, Brian Green, Christina M. Castellano, Domenic D'Amore, and Colin McHenry. Impacts of the invasive cane toad on aquatic reptiles in a highly modified ecosystem: the importance of replicating impact studies. Biological Invasions 16:2303-2309.	Australia												1
Doody, J. Sean, Rebekah Soanes, Christina M. Castellano, David Rhind, Brian Green, Colin R. McHenry, and Simon Clulow. Invasive toads shift predator-prey densities in animal communities by removing top predators. Ecology 96:2544-2554.	Australia												1
Dorcas, Michael E., et al. 2012. Severe mammal declines coincide with proliferation of invasive Burmese pythons in Everglades National Park. Proceedings of the National Academy of Sciences of the United States of America 109:2418-2422.	United States: Florida
Dorcas, Michael E., John D. Willson, and J. Whitfield Gibbons. 2011. Can invasive Burmese pythons inhabit temperate regions of the southeastern United States? Biological Invasions 13:793-802.	United States: South Carolina, United States: Florida
dos Anjos, Luciano Alves, and Carlos Frederico Duarte da Rocha. 2008. The Hemidactylus mabouia Moreau de Jonnes, 1818 (Gekkonidae) lizard: an invasive alien species broadly distributed in Brazil. Natureza & Conservacao 6:196-207.	Brazil																													1
Dubey, Sylvain, and Richard Shine. 2008. Origin of the parasites of an invading species, the Australian cane toad (Bufo marinus): are the lungworms Australian or American? Molecular Ecology 17:4418-4424.	Australia												1
Dubey, Sylvain, Julien Leuenberger, and Nicolas Perrin. Multiple origins of invasive and "native' water frogs (Pelophylax spp.) in Switzerland. Biological Journal of the Linnean Society 112:442-449.	Switzerland
Dubey, Sylvain, Philippe Christe, Vanessa Formenti, Emilie Staub, Johan Schuerch, Olivier Glaizot, and Sylvain Ursenbacher. Multiple origins of invasive and "native' water frogs (Pelophylax spp.) in Switzerland. Journal of Wildlife Management 79:338-343.	Switzerland
Ducatez, S., M. Crossland, and R. Shine. Differences in developmental strategies between long-settled and invasion-front populations of the cane toad in Australia. Journal of evolutionary biology 29:335-43.	Australia												1
Dufresnes, Christophe, Sylvain Dubey, Karim Ghali, Daniele Canestrelli, and Nicolas Perrin. Introgressive hybridization of threatened European tree frogs (Hyla arborea) by introduced H-intermedia in Western Switzerland. Conservation Genetics 16:1507-1513.	Switzerland
Eales, J., and R. S. Thorpe. 2010. Revealing the geographic origin of an invasive lizard: the problem of native population genetic diversity. Biological Invasions 12:77-86.	St. Vincent and the Grenadines
Eales, J., R. S. Thorpe, and A. Malhotra. Colonization history and genetic diversity: adaptive potential in early stage invasions. Molecular Ecology 19:2858-2869.	Dominica
Echternacht, A. C., F. J. Burton, and J. M. Blumenthal. 2011. The amphibians and reptiles of the Cayman Islands: Conservation issues in the face of invasions. Pages 129-147. Conservation of Caribbean Island Herpetofaunas, Vol 2: Regional Accounts of the West Indies.	Cayman Islands																																							1
Eckstut, Mallory E., Erica Rottmann Lemons, and David M. Sever. 2009. Annual dynamics of sperm production and storage in the Mediterranean Gecko, Hemidactylus turcicus, in the southeastern United States. Amphibia-Reptilia 30:45-56.	United States: Louisiana
Edginton, A. N., G. R. Stephenson, P. M. Sheridan, D. G. Thompson, and H. J. Boermans. 2003. Effect of pH and release((R)) on two life stages of four anuran amphibians. Environmental Toxicology and Chemistry 22:2673-2678.	Canada																																					1
Edwards, Jessica R., and Simon P. Lailvaux. Do interspecific interactions between females drive shifts in habitat use? A test using the lizards Anolis carolinensis and A. sagrei. Biological Journal of the Linnean Society 110:843-851.	United States: Louisiana
Elith, Jane, Michael Kearney, and Steven Phillips. 2010. The art of modelling range-shifting species. Methods in Ecology and Evolution 1:330-342.	Australia												1
Ellis, T. M. 1980. CAIMAN-CROCODILUS - ESTABLISHED EXOTIC IN SOUTH FLORIDA. Copeia:152-154.	United States: Florida
Engeman, R. M., N. P. Groninger, and D. S. Vice. 2003. A general model for predicting brown tree snake capture rates. Environmetrics 14:295-305.	Guam
Engeman, Richard, Elliott Jacobson, Michael L. Avery, and Walter E. Meshaka, Jr. 2011. The aggressive invasion of exotic reptiles in Florida with a focus on prominent species: A review. Current Zoology 57:599-612.	United States: Florida
Engeman, Richard, Michael L. Avery, and Elliott Jacobson. Weighing empirical and hypothetical evidence for assessing potential invasive species range limits: a review of the case of Burmese pythons in the USA. Environmental Science and Pollution Research 21:11973-11978.	United States: Florida
Enriquez-Urzelai, Urtzi, Olatz San Sebastian, Nuria Garriga, and Gustavo A. Llorente. Food availability determines the response to pond desiccation in anuran tadpoles. Oecologia 173:117-127.	Spain
Ernst, Raffael, David Massemin, and Ingo Kowarik. 2011. Non-invasive invaders from the Caribbean: the status of Johnstone's Whistling frog (Eleutherodactylus johnstonei) ten years after its introduction to Western French Guiana. Biological Invasions 13:1767-1777.	French Guiana
Erster, Oran, Asael Roth, Zvi Avni, Rony King, and Varda Shkap. Molecular detection of Rickettsia bellii in Amblyomma rotundatum from imported red-footed tortoise (Chelonoides carbonaria). Ticks and Tick-Borne Diseases 6:473-477.	Israel
Escoriza, Daniel, and Dani Boix. 2012. Assessing the potential impact of an invasive species on a Mediterranean amphibian assemblage: a morphological and ecological approach. Hydrobiologia 680:233-245.	Spain
Escoriza, Daniel, and Dani Boix. Reproductive habitat selection in alien and native populations of the genus Discoglossus. Acta Oecologica-International Journal of Ecology 59:97-103.	France, Spain
Escoriza, Daniel, Jihene Ben Hassine, and Dani Boix. Factors regulating the invasive success of an alien frog: a comparison of the ecology of the native and alien populations. Hydrobiologia 730:127-138.	France, Spain
Estoup, A., M. Beaumont, F. Sennedot, C. Moritz, and J. M. Cornuet. 2004. Genetic analysis of complex demographic scenarios: Spatially expanding populations of the cane toad, Bufo marinus. Evolution 58:2021-2036.	Australia												1
Estoup, Arnaud, Stuart J. E. Baird, Nicolas Ray, Mathias Currat, Jean-Marie Cornuet, Filipe Santos, Mark A. Beaumont, and Laurent Excoffier. 2010. Combining genetic, historical and geographical data to reconstruct the dynamics of bioinvasions: application to the cane toad Bufo marinus. Molecular Ecology Resources 10:886-901.	Australia												1
Eterovic, A., and M. R. Duarte. 2002. Exotic snakes in Sao Paulo City, southeastern Brazil: Why xenophobia ? Biodiversity and Conservation 11:327-339.	Brazil																													1
Everman, Elizabeth, and Paul Klawinski. Human-facilitated jump dispersal of a non-native frog species on Hawai'i Island. Journal of Biogeography 40:1961-1970.	United States: Hawaii
Falcon, Wilfredo, James D. Ackerman, Wilnelia Recart, and Curtis C. Daehler. Biology and Impacts of Pacific Island Invasive Species. 10. Iguana iguana, the Green Iguana (Squamata: Iguanidae). Pacific Science 67:157-186.	26 Pacific island nations, see geography spreadsheet				1								1																															1		1
Falk, Bryan G., and Robert N. Reed. Challenges to a molecular approach to prey identification in the Burmese python, Python molurus bivittatus. Peerj 3.	United States: Florida
Fall, Michael W., Michael L. Avery, Tyler A. Campbell, Peter J. Egan, Richard M. Engeman, David Pimentel, William C. Pitt, Stephanie A. Shwiff, and Gary W. Witmer. Rodents and other vertebrate invaders in the United States. Pages 381-410. Biological Invasions: Economic and Environmental Costs of Alien Plant, Animal, and Microbe Species, 2nd Edition.	NA
Faraone, Francesco Paolo, Francesco Lillo, Gabriele Giacalone, and Mario Lo Valvo. 2008. The large invasive population of Xenopus laevis in Sicily, Italy. Amphibia-Reptilia 29:405-412.	Italy
Feit, Benjamin, and Mike Letnic. Species level traits determine positive and negative population impacts of invasive cane toads on native squamates. Biodiversity and Conservation 24:1017-1029.	Australia												1
Feit, Benjamin, Tim Dempster, Heloise Gibb, and Mike Letnic. Invasive Cane Toads' Predatory Impact on Dung Beetles is Mediated by Reservoir Type at Artificial Water Points. Ecosystems 18:826-838.	Australia												1
Fernandez, Sthefanie, Rosangela Felipe Rodrigues, Rose Eli Grassi Rici, Phelipe Oliveira Favaron, and Alan Peres Ferraz De Melo. Ultrastructure of the bullfrog (Lithobates catesbeianus-Shaw, 1802) oviduct in different seasons. Microscopy Research and Technique 76:523-532.	Brazil																													1
Ferreira, Rodrigo B., Colin M. Callahan, Sharon A. Poessel, and Karen H. Beard. 2012. Global assessment of establishment success for amphibian and reptile invaders. Wildlife Research 39:637-640.	Global	1	1	1	1	1	1	1	1	1	1	1	1	1	1	1	1	1	1	1	1	1	1	1	1	1	1	1	1	1	1	1	1	1	1	1	1	1	1	1	1	1	1	1	1	1	1	1	1
Ferreira, Rodrigo B., Jose A. P. Schineider, and Rogerio L. Teixeira. Diet, Fecundity, and Use of Bromeliads by Phyllodytes luteolus (Anura: Hylidae) in Southeastern Brazil. Journal of Herpetology 46:19-24.	Brazil																													1
Ferreira, Rodrigo B., Karen H. Beard, Stephen L. Peterson, Sharon A. Poessel, and Colin M. Callahan. 2012. Establishment of introduced reptiles increases with the presence and richness of native congeners. Amphibia-Reptilia 33:387-392.	Global	1	1	1	1	1	1	1	1	1	1	1	1	1	1	1	1	1	1	1	1	1	1	1	1	1	1	1	1	1	1	1	1	1	1	1	1	1	1	1	1	1	1	1	1	1	1	1	1
Ferreira, Rodrigo Barbosa, and Caio Simao de Lima. 2012. Anuran hotspot at Brazilian Atlantic rainforest invaded by the non-native Lithobates catesbeianus Shaw, 1802 (Anura: Ranidae). North-Western Journal of Zoology 8:386-389.	Brazil																													1
Ferreira, Rodrigo Barbosa, Thiago Silva-Soares, and Dennis Roedder. Amphibians of Vitoria, an urban area in south-eastern Brazil: first approximation. Salamandra 46:187-196.	Brazil																													1
Ficetola, Gentile Francesco, and Emilio Padoa-Schioppa. 2009. Human activities alter biogeographical patterns of reptiles on Mediterranean islands. Global Ecology and Biogeography 18:214-222.	France, Italy, Portugal, Spain
Ficetola, Gentile Francesco, Aurelie Bonin, and Claude Miaud. 2008. Population genetics reveals origin and number of founders in a biological invasion. Molecular Ecology 17:773-782.	Belguim, France, Germany, Greece, Italy, United Kingdom																				1
Ficetola, Gentile Francesco, Luigi Maiorano, Alessandra Falcucci, Nicolas Dendoncker, Luigi Boitani, Emilio Padoa-Schioppa, Claude Miaud, and Wilfried Thuiller. 2010. Knowing the past to predict the future: land-use change and the distribution of invasive bullfrogs. Global Change Biology 16:528-537.	Italy
Ficetola, Gentile Francesco, Wilfried Thuiller, and Claude Miaud. 2007. Prediction and validation of the potential global distribution of a problematic alien invasive species - the American bullfrog. Diversity and Distributions 13:476-485.	Global	1	1	1	1	1	1	1	1	1	1	1	1	1	1	1	1	1	1	1	1	1	1	1	1	1	1	1	1	1	1	1	1	1	1	1	1	1	1	1	1	1	1	1	1	1	1	1	1
Ficetola, Gentile Francesco, Wilfried Thuiller, and Emilio Padoa-Schioppa. 2009. From introduction to the establishment of alien species: bioclimatic differences between presence and reproduction localities in the slider turtle. Diversity and Distributions 15:108-116.	Italy
Fields, Angela, and Julia A. Horrocks. 2011. The herpetofauna of Barbados: Anthropogenic impacts and conservation status. Pages 89-104. Conservation of Caribbean Island Herpetofaunas, Vol 2: Regional Accounts of the West Indies.	Barbados																		1
Fisher, Matthew C. 2009. Endemic and introduced haplotypes of Batrachochytrium dendrobatidis in Japanese amphibians: sink or source? Molecular Ecology 18:4731-4733.	Japan
Fitzpatrick, B. M., and H. B. Shaffer. 2004. Environment-dependent admixture dynamics in a tiger salamander hybrid zone. Evolution 58:1282-1293.	United States: California
Fitzpatrick, Benjamin M., and H. Bradley Shaffer. 2007. Hybrid vigor between native and introduced salamanders raises new challenges for conservation. Proceedings of the National Academy of Sciences of the United States of America 104:15793-15798.	United States: California
Fitzpatrick, Benjamin M., Jarrett R. Johnson, D. Kevin Kump, H. Bradley Shaffer, Jeramiah J. Smith, and S. Randal Voss. 2009. Rapid fixation of non-native alleles revealed by genome-wide SNP analysis of hybrid tiger salamanders. Bmc Evolutionary Biology 9.	United States: California
Fitzpatrick, Benjamin M., Jarrett R. Johnson, D. Kevin Kump, Jeramiah J. Smith, S. Randal Voss, and H. Bradley Shaffer. Rapid spread of invasive genes into a threatened native species. Proceedings of the National Academy of Sciences of the United States of America 107:3606-3610.	United States: California
Florance, Daniel, Jonathan K. Webb, Tim Dempster, Michael R. Kearney, Alex Worthing, and Mike Letnic. Excluding access to invasion hubs can contain the spread of an invasive vertebrate. Proceedings of the Royal Society B-Biological Sciences 278:2900-2908.	Australia												1
Flores-Nieves, Chris Z., David M. Logue, and Carlos J. Santos-Flores. NATIVE WHITE-LIPPED FROG LARVAE (LEPTODACTYLUS ALBILABRIS) OUTCOMPETE INTRODUCED CANE TOAD LARVAE (RHINELLA MARINA) UNDER LABORATORY CONDITIONS. Herpetological Conservation and Biology 9:378-386.	Puerto Rico
Fogell, Deborah J., Krystal A. Tolley, and G. John Measey. Mind the gaps: investigating the cause of the current range disjunction in the Cape Platanna, Xenopus gilli (Anura: Pipidae). Peerj 1.	South Africa
Fonseca, Erica, Ricardo Marques, and Moacir Santos Tinoco. New records of Pantherophis guttatus (Squamata: Colubridae) in the state of Bahia, an alien species to Brazil. Salamandra 50:241-244.	Brazil																													1
Fouquet, A., and G. J. Measey. 2006. Plotting the course of an African clawed frog invasion in Western France. Animal Biology 56:95-102.	France, Metropolitan
Fouquet, Antoine, Kevin Pineau, Miguel Trefaut Rodrigues, Julien Mailles, Jean-Baptiste Schneider, Raffael Ernst, and Mael Dewynter. Endemic or exotic: the phylogenetic position of the Martinique Volcano Frog Allobates chalcopis (Anura: Dendrobatidae) sheds light on its origin and challenges current conservation strategies. Systematics and Biodiversity 11:87-101.	Martinique
Freeman, J. L., N. Beccue, and A. L. Rayburn. 2005. Differential metamorphosis alters the endocrine response in anuran larvae exposed to T-3 and atrazine. Aquatic Toxicology 75:263-276.	NA
Frias-Alvarez, Patricia, J. Jaime Zuniga-Vega, and Oscar Flores-Villela. A general assessment of the conservation status and decline trends of Mexican amphibians. Biodiversity and Conservation 19:3699-3742.	Mexico
Fujii, Ryo, Hidetoshi Ota, and Mamoru Toda. Genetic and Morphological Assessments of Hybridization Between Two Non-Native Geoemydid Turtles, Mauremys reevesii and Mauremys mutica, in Northcentral Japan. Chelonian Conservation and Biology 13:191-201.	Japan
Fujisaki, Ikuko, Frank J. Mazzotti, James Watling, Kenneth L. Krysko, and Yesenia Escribano. GEOGRAPHIC RISK ASSESSMENT REVEALS SPATIAL VARIATION IN INVASION POTENTIAL OF EXOTIC REPTILES IN AN INVASIVE SPECIES HOTSPOT. Herpetological Conservation and Biology 10:621-632.	United States: Florida
Fujisaki, Ikuko, Kristen M. Hart, Frank J. Mazzotti, Kenneth G. Rice, Skip Snow, and Michael Rochford. 2010. Risk assessment of potential invasiveness of exotic reptiles imported to south Florida. Biological Invasions 12:2585-2596.	United States: Florida
Fukuda, Y., R. Tingley, B. Crase, G. Webb, and K. Saalfeld. Long-term monitoring reveals declines in an endemic predator following invasion by an exotic prey species. Animal Conservation 19:75-87.	Australia												1
Fukumoto, Sou, Atushi Ushimaru, and Toshifumi Minamoto. A basin-scale application of environmental DNA assessment for rare endemic species and closely related exotic species in rivers: a case study of giant salamanders in Japan. Journal of Applied Ecology 52:358-365.	Japan
Fuller, Terra E., Karen L. Pope, Donald T. Ashton, and Hartwell H. Welsh, Jr. 2011. Linking the distribution of an invasive amphibian (Rana catesbeiana) to habitat conditions in a managed river system in Northern California. Restoration Ecology 19:204-213.	United States: California
Funk, W. Chris, Tiffany S. Garcia, George A. Cortina, and Rebbecca H. Hill. 2011. Population genetics of introduced bullfrogs, Rana (Lithobates) catesbeianus, in the Willamette Valley, Oregon, USA. Biological Invasions 13:651-658.	United States: Oregon
Furman, Benjamin L. S., Adam J. Bewick, Tia L. Harrison, Eli Greenbaum, Vaclav Gvozdik, Chifundera Kusamba, and Ben J. Evans. Pan-African phylogeography of a model organism, the African clawed frog 'Xenopus laevis'. Molecular Ecology 24:909-925.	NA
Gabirot, M., A. M. Castilla, P. Lopez, and J. Martin. 2010. Chemosensory species recognition may reduce the frequency of hybridization between native and introduced lizards. Canadian Journal of Zoology-Revue Canadienne De Zoologie 88:73-80.	Spain
Garcia, Tiffany S., Jennifer C. Rowe, and James B. Doyle. A tad too high: Sensitivity to UV-B radiation may limit invasion potential of American bullfrogs (Lithobates catesbeianus) in the Pacific Northwest invasion range. Aquatic Invasions 10:237-247.	United States: Oregon
Garcia-Diaz, Pablo, Joshua V. Ross, Cesar Ayres, and Phillip Cassey. Understanding the biological invasion risk posed by the global wildlife trade: propagule pressure drives the introduction and establishment of Nearctic turtles. Global Change Biology 21:1078-1091.	NA
Garner, Trenton W. J., Matthew W. Perkins, Purnima Govindarajulu, Daniele Seglie, Susan Walker, Andrew A. Cunningham, and Matthew C. Fisher. 2006. The emerging amphibian pathogen Batrachochytrium dendrobatidis globally infects introduced populations of the North American bullfrog, Rana catesbeiana. Biology Letters 2:455-459.	Brazil, Canada, France, Italy, Japan, United Kingdom, Uraguay																													1								1
Gaur, A., A. Reddy, S. Annapoorni, B. Satyarebala, and S. Shivaji. 2006. The origin of Indian Star tortoises (Geochelone elegans) based on nuclear and mitochondrial DNA analysis: A story of rescue and repatriation. Conservation Genetics 7:231-240.	NA
Gerber, G. P., and A. C. Echternacht. 2000. Evidence for asymmetrical intraguild predation between native and introduced Anolis lizards. Oecologia 124:599-607.	United States: Florida
Gewin, Virginia. Can acetaminophen cure invasive snake headache? Frontiers in Ecology and the Environment 11:119-119.	Guam
Gherghel, Iulian, Alexandru Strugariu, Tiberiu C. Sahlean, and Oana Zamfirescu. 2009. Anthropogenic impact or anthropogenic accommodation? Distribution range expansion of the common wall lizard (Podarcis muralis) by means of artificial habitats in the north-eastern limits of its distribution range. Acta Herpetologica 4:183-189.	Romania
Ghirardi, Romina, Javier Alejandro Lopez, Pablo Augusto Scarabotti, Monica Mirta Steciow, and Maria Gabriela Perotti. First record of the chytrid fungus in Lithobates catesbeianus from Argentina: exotic species and conservation. Revista Mexicana De Biodiversidad 82:1337-1339.	Argentina									1
Giovanelli, Joao G. R., Celio F. B. Haddad, and Joao Alexandrino. 2008. Predicting the potential distribution of the alien invasive American bullfrog (Lithobates catesbeianus) in Brazil. Biological Invasions 10:585-590.	Brazil																													1
Glaw, Frank, and Herbert Roesler. Taxonomic checklist of the day geckos of the genera Phelsuma GRAY,1825 and Rhoptropella HEWITT, 1937 (Squamata: Gekkonidae). Vertebrate Zoology 65:247-283.	Global	1	1	1	1	1	1	1	1	1	1	1	1	1	1	1	1	1	1	1	1	1	1	1	1	1	1	1	1	1	1	1	1	1	1	1	1	1	1	1	1	1	1	1	1	1	1	1	1
Glorioso, Brad M., J. Hardin Waddle, Marquette E. Crockett, Kenneth G. Rice, and H. Franklin Percival. 2012. Diet of the invasive Cuban Treefrog (Osteopilus septentrionalis) in pine rockland and mangrove habitats in South Florida. Caribbean Journal of Science 46:346-355.	United States: Florida
Goessling, Jeffrey M., William I. Lutterschmidt, Howard K. Reinert, Lauretta M. Bushar, and R. Andrew Odum. Multiyear Sampling Reveals an Increased Population Density of an Endemic Lizard after the Establishment of an Invasive Snake on Aruba. Journal of Herpetology 49:358-363.	Aruba											1
Goka, K. 2010. Biosecurity measures to prevent the incursion of invasive alien species into Japan and to mitigate their impact. Revue Scientifique Et Technique-Office International Des Epizooties 29:299-310.	Japan
Gong, Shiping, Fumin Wang, Haitao Shi, Peng Zhou, Yan Ge, Liushuai Hua, and Wenhua Liu. Highly pathogenic Salmonella Pomona was first isolated from the exotic red-eared slider (Trachemys scripta elegans) in the wild in China: Implications for public health. Science of the Total Environment 468:28-30.	China																																											1
Gonzalez-Bernal, Edna, Gregory P. Brown, and Richard Shine. Invasive Cane Toads: Social Facilitation Depends upon an Individual's Personality. Plos One 9.	Australia												1
Gonzalez-Bernal, Edna, Gregory P. Brown, Mathew S. Crowther, and Richard Shine. Sex and age differences in habitat use by invasive cane toads (Rhinella marina) and a native anuran (Cyclorana australis) in the Australian wet-dry tropics. Austral Ecology 40:953-961.	Australia												1
Gonzalez-Bernal, Edna, Matthew Greenlees, Gregory P. Brown, and Richard Shine. 2012. Cane toads on cowpats: commercial livestock production facilitates toad invasion in tropical Australia. Plos One 7.	Australia												1
Gonzalez-Bernal, Edna, Matthew J. Greenlees, Gregory P. Brown, and Richard Shine. Interacting biocontrol programmes: invasive cane toads reduce rates of breakdown of cowpats by dung beetles. Austral Ecology 38:891-895.	Australia												1
Goodenough, A. E. Are the ecological impacts of alien species misrepresented? A review of the "native good, alien bad" philosophy. Community Ecology 11:13-21.	NA
Govender, Y., M. C. Munoz, L. A. Ramirez Camejo, A. R. Puente-Rolon, E. Cuevas, and L. Sternberg. 2012. An isotopic study of diet and muscles of the Green Iguana (Iguana iguana) in Puerto Rico. Journal of Herpetology 46:167-170.	Puerto Rico
Govindarajulu, P., R. Altwegg, and B. R. Anholt. 2005. Matrix model investigation of invasive species control: Bullfrogs on Vancouver Island. Ecological Applications 15:2161-2170.	Canada																																					1
Graham, Sean P., Crystal Kelehear, Gregory P. Brown, and Richard Shine. Corticosterone-immune interactions during captive stress in invading Australian cane toads (Rhinella marina). Hormones and Behavior 62:146-153.	Australia												1
Granatosky, Michael C., and Kenneth L. Krysko. MORPHOLOGICAL VARIATION IN THE MEDITERRANEAN HOUSE GECKO (GEKKONIDAE: HEMIDACTYLUS TURCICUS) ALONG GEOGRAPHICAL GRADIENTS IN THE SOUTHEASTERN UNITED STATES. Herpetological Conservation and Biology 9:535-542.	United States: Arkansas, United States: Texas, United States: Louisiana, United States: Mississippi, United States: Florida, United States: Georgia, United States: North Carolina
Greene, M. J., and R. T. Mason. 1998. Chemically mediated sexual behavior of the brown tree snake, Boiga irregularis. Ecoscience 5:405-409.	Guam
Greene, M. J., S. L. Stark, and R. T. Mason. 2002. Predatory response of brown tree snakes to chemical stimuli from human skin. Journal of Chemical Ecology 28:2465-2473.	Guam
Greenlees, M. J., G. P. Brown, J. K. Webb, B. L. Phillips, and R. Shine. 2006. Effects of an invasive anuran [the cane toad (Bufo marinus)] on the invertebrate fauna of a tropical Australian floodplain. Animal Conservation 9:431-438.	Australia												1
Greenlees, Matthew J., and Richard Shine. 2011. Impacts of eggs and tadpoles of the invasive cane toad (Bufo marinus) on aquatic predators in tropical Australia. Austral Ecology 36:53-58.	Australia												1
Greenlees, Matthew J., Benjamin L. Phillips, and Richard Shine. 2010. An invasive species imposes selection on life-history traits of a native frog. Biological Journal of the Linnean Society 100:329-336.	Australia												1
Greenlees, Matthew J., Benjamin L. Phillips, and Richard Shine. Adjusting to a toxic invader: native Australian frogs learn not to prey on cane toads. Behavioral Ecology 21:966-971.	Australia												1
Greenlees, Matthew J., Gregory P. Brown, Jonathan K. Webb, Benjamin L. Phillips, and Richard Shine. 2007. Do invasive cane toads (Chaunus marinus) compete with Australian frogs (Cyclorana australis)? Austral Ecology 32:900-907.	Australia												1
Greenspan, Sasha E., Aram J. K. Calhoun, Joyce E. Longcore, and Michael G. Levy. TRANSMISSION OF BATRACHOCHYTRIUM DENDROBATIDIS TO WOOD FROGS (LITHOBATES SYLVATICUS) VIA A BULLFROG (L. CATESBEIANUS) VECTOR. Journal of Wildlife Diseases 48:575-582.	United States: Maine
Griffiths, Anthony D., and J. Lindley McKay. 2007. Cane toads reduce the abundance and site occupancy of Merten's water monitor (Varanus mertensi). Wildlife Research 34:609-615.	Australia												1
Griffiths, Christine J., Carl G. Jones, Dennis M. Hansen, Manikchand Puttoo, Rabindra V. Tatayah, Christine B. Mueller, and Stephen Harris. The Use of Extant Non-Indigenous Tortoises as a Restoration Tool to Replace Extinct Ecosystem Engineers. Restoration Ecology 18:1-7.	Mauritius
Griffiths, Christine J., Nicolas Zuel, Carl G. Jones, Zairabee Ahamud, and Stephen Harris. Assessing the Potential to Restore Historic Grazing Ecosystems with Tortoise Ecological Replacements. Conservation Biology 27:690-700.	Mauritius
Griffiths, Christine J., Nicolas Zuel, Vikash Tatayah, Carl G. Jones, Owen Griffiths, and Stephen Harris. The Welfare Implications of Using Exotic Tortoises as Ecological Replacements. Plos One 7.	Mauritius
Guicking, Daniela, Richard A. Griffiths, Robin D. Moore, Ulrich Joger, and Michael Wink. 2006. Introduced alien or persecuted native? Resolving the origin of the viperine snake (Natrix maura) on Mallorca. Biodiversity and Conservation 15:3045-3054.	Spain
Hagman, Mattias, and Richard Shine. 2006. Spawning site selection by feral cane toads (Bufo marinus) at an invasion front in tropical Australia. Austral Ecology 31:551-558.	Australia												1
Hagman, Mattias, and Richard Shine. 2007. Effects of invasive cane toads on Australian mosquitoes: Does the dark cloud have a silver lining? Biological Invasions 9:445-452.	Australia												1
Hagman, Mattias, and Richard Shine. 2008. Australian tadpoles do not avoid chemical cues from invasive cane toads (Bufo marinus). Wildlife Research 35:59-64.	Australia												1
Hagman, Mattias, and Richard Shine. 2008. Tadpoles of invasive cane toads (Bufo marinus) do not respond behaviourally to chemical cues from tadpoles of four species of Australian frogs. Australian Journal of Zoology 56:211-213.	Australia												1
Hagman, Mattias, and Richard Shine. 2008. Understanding the toad code: Behavioural responses of cane toad (Chaunus marinus) larvae and metamorphs to chemical cues. Austral Ecology 33:37-44.	Australia												1
Hagman, Mattias, and Richard Shine. 2009. Factors Influencing Responses to Alarm Pheromone by Larvae of Invasive Cane Toads, Bufo marinus. Journal of Chemical Ecology 35:265-271.	Australia												1
Hagman, Mattias, and Richard Shine. 2009. Larval alarm pheromones as a potential control for invasive cane toads (Bufo marinus) in tropical Australia. Chemoecology 19:211-217.	Australia												1
Hagman, Mattias, Benjamin L. Phillips, and Richard Shine. 2009. Fatal attraction: adaptations to prey on native frogs imperil snakes after invasion of toxic toads. Proceedings of the Royal Society B-Biological Sciences 276:2813-2818.	Australia												1
Hagman, Mattias. Pheromone-induced life-history shifts A novel approach to controlling invasive toads. Communicative & integrative biology 3:238-9.	Australia												1
Halliday, Damien C. T., Gavin C. Kennedy, Nicholas H. R. Hamilton, Suze Tarmo, James Alderman, Nicole A. Siddon, and Anthony J. Robinson. 2008. Genes induced during the early developmental stages of the Cane Toad, Bufo (Chaunus) marinus. Gene Expression Patterns 8:424-432.	Australia												1
Halsby, Kate D., Amanda L. Walsh, Colin Campbell, Kirsty Hewitt, and Dilys Morgan. Healthy Animals, Healthy People: Zoonosis Risk from Animal Contact in Pet Shops, a Systematic Review of the Literature. Plos One 9.	United Kingdom
Hambler, C. 1994. GIANT TORTOISE GEOCHELONE-GIGANTEA TRANSLOCATION TO CURIEUSE-ISLAND (SEYCHELLES) - SUCCESS OR FAILURE. Biological Conservation 69:293-299.	Seychelles
Hansen, Dennis M. Non-native megaherbivores: the case for novel function to manage plant invasions on islands. AoB PLANTS 7.	Mauritius, United States: Hawaii
Hansen, Dennis M., C. Josh Donlan, Christine J. Griffiths, and Karl J. Campbell. Ecological history and latent conservation potential: large and giant tortoises as a model for taxon substitutions. Ecography 33:272-284.	Ecador, Mauritius
Harris, David James, Diva Maria Borges-Nojosa, and Joao Pedro Maia. PREVALENCE AND DIVERSITY OF HEPATOZOON IN NATIVE AND EXOTIC GECKOS FROM BRAZIL. Journal of Parasitology 101:80-85.	Brazil																													1
Harris, R. N. Benefits and costs of using a lungworm parasite to control invasive toads in Australia. Animal Conservation 15:555-556.	Australia												1
Hart, Kristen M., Pamela J. Schofield, and Denise R. Gregoire. 2012. Experimentally derived salinity tolerance of hatchling Burmese pythons (Python molurus bivittatus) from the Everglades, Florida (USA). Journal of Experimental Marine Biology and Ecology 413:56-59.	United States: Florida
Hartigan, Ashlie, David N. Phalen, and Jan Slapeta. Museum material reveals a frog parasite emergence after the invasion of the cane toad in Australia. Parasites & Vectors 3.	Australia												1
Hartigan, Ashlie, Ivan Fiala, Iva Dykova, Miloslav Jirku, Ben Okimoto, Karrie Rose, David N. Phalen, and Jan Slapeta. A Suspected Parasite Spill-Back of Two Novel Myxidium spp. (Myxosporea) Causing Disease in Australian Endemic Frogs Found in the Invasive Cane Toad. Plos One 6.	Australia												1
Hartigan, Ashlie, Lee Peacock, Alex Rosenwax, David N. Phalen, and Jan Slapeta. Emerging myxosporean parasites of Australian frogs take a ride with fresh fruit transport. Parasites & Vectors 5.	Australia												1
Hase, Kazuko, Masakazu Shimada, and Naruo Nikoh. 2012. High degree of mitochondrial haplotype diversity in the Japanease common toad Bufo japonicus in urban Tokyo. Zoological Science 29:702-708.	Japan
Havlikova, Barbora, Vojtech Balaz, and Jiri Vojar. First systematic monitoring of Batrachochytrium dendrobatidis in collections of captive amphibians in the Czech Republic. Amphibia-Reptilia 36:27-35.	Czech Republic
Hedrick, Philip W. Adaptive introgression in animals: examples and comparison to new mutation and standing variation as sources of adaptive variation. Molecular Ecology 22:4606-4618.	United States: California
Heinicke, Matthew P., Luis M. Diaz, and S. Blair Hedges. Origin of invasive Florida frogs traced to Cuba. Biology Letters 7:407-410.	United States: Florida
Helmus, Matthew R., D. Luke Mahler, and Jonathan B. Losos. Island biogeography of the Anthropocene. Nature 513:543-+.	Multi - see adjacent						1					1							1					1																1
Henderson, R. W. 2004. Lesser Antillean snake faunas: distribution, ecology, and conservation concerns. Oryx 38:311-320.	NA
Henderson, Wendy, Mary Bomford, and Phillip Cassey. 2011. Managing the risk of exotic vertebrate incursions in Australia. Wildlife Research 38:501-508.	Australia												1
Heo, Jun-Haeng, Heon-Joo Lee, Il-Hun Kim, Jonathan J. Fong, Ja-Kyeong Kim, Sumin Jeong, and Daesik Park. Can an Invasive Prey Species Induce Morphological and Behavioral Changes in an Endemic Predator? Evidence from a South Korean Snake (Oocatochus rufodorsatus). Asian Herpetological Research 5:245-254.	Korea, Republic of
Herrel, Anthony, and Arie van der Meijden. An analysis of the live reptile and amphibian trade in the USA compared to the global trade in endangered species. Herpetological Journal 24:103-110.	United States
Heym, Aurelius, Guntram Deichsel, Axel Hochkirch, Michael Veith, and Ulrich Schulte. Do introduced wall lizards (Podarcis muralis) cause niche shifts in a native sand lizard (Lacerta agilis) population? A case study from south-western Germany. Salamandra 49:97-104.	Germany
Hidalgo-Vila, J., C. Diaz-Paniagua, A. Ribas, M. Florencio, N. Perez-Santigosa, and J. C. Casanova. 2009. Helminth communities of the exotic introduced turtle, Trachemys scripta elegans in southwestern Spain: Transmission from native turtles. Research in Veterinary Science 86:463-465.	Spain
Hidalgo-Vila, Judit, Albert Martinez-Silvestre, Alexis Ribas, Joan Caries Casanova, Natividad Perez-Santigosa, and Carmen Diaz-Paniagua. 2011. Pancreatitis associated with the helminth Serpinema microcephalus (Nematoda: Camallanidae) in exotic red-eared slider turtles (Trachemys scripta elegans). Journal of Wildlife Diseases 47:201-205.	Spain
Hirai, T. 2004. Diet composition of introduced bullfrog, Rana catesbeiana, in the Mizorogaike Pond of Kyoto, Japan. Ecological Research 19:375-380.	Japan
Holland, Brenden S., Steven L. Montgomery, and Vincent Costello. 2010. A reptilian smoking gun: first record of invasive Jackson's chameleon (Chamaeleo jacksonii) predation on native Hawaiian species. Biodiversity and Conservation 19:1437-1441.	United States: Hawaii
Holldorf, Elden T., Shane R. Siers, Jonathan Q. Richmond, Page E. Klug, and Robert N. Reed. Invaded Invaders: Infection of Invasive Brown Treesnakes on Guam by an Exotic Larval Cestode with a Life Cycle Comprised of Non-Native Hosts. Plos One 10.	Guam
Holsbeek, G., and R. Jooris. 2010. Potential impact of genome exclusion by alien species in the hybridogenetic water frogs (Pelophylax esculentus complex). Biological Invasions 12:1-13.	Belguim																				1
Holsbeek, G., G. E. Maes, L. De Meester, and F. A. M. Volckaert. 2009. Conservation of the introgressed European water frog complex using molecular tools. Molecular Ecology 18:1071-1087.	Belguim																				1
Holsbeek, G., J. Mergeay, H. Hotz, J. Ploetner, F. A. M. Volckaert, and L. De Meester. 2008. A cryptic invasion within an invasion and widespread introgression in the European water frog complex: consequences of uncontrolled commercial trade and weak international legislation. Molecular Ecology 17:5023-5035.	Belgium																				1
Holsbeek, Griet, J. Mergeay, F. A. M. Volckaert, and L. De Meester. 2010. Genetic detection of multiple exotic water frog species in Belgium illustrates the need for monitoring and immediate action. Biological Invasions 12:1459-1463.	Belgium																				1
Hoogmoed, Marinus S., and Teresa C. S. Avila-Pires. Lepidodactylus lugubris (Dumeril & Bibron 1836) (Reptilia: Gekkonidae), an introduced lizard new for Brazil, with remarks on and correction of its distribution in the New World. Zootaxa 4000:90-110.	Brazil																													1
Hoop, R. K. 1997. Public health implications of exotic pet mycobacteriosis. Seminars in Avian and Exotic Pet Medicine 6:3-8.	NA
Hoskin, Conrad J. 2011. The invasion and potential impact of the Asian House Gecko (Hemidactylus frenatus) in Australia. Austral Ecology 36:240-251.	Australia												1
How, R. A., P. B. S. Spencer, and L. H. Schmitt. 2009. Island populations have high conservation value for northern Australia's top marsupial predator ahead of a threatening process. Journal of Zoology 278:206-217.	Australia												1
Huang, Shao-Chang, Gerrut Norval, Chia-Shian Wei, and I. Min Tso. 2008. Effects of the brown anole invasion and betelnut palm planting on arthropod diversity in southern Taiwan. Zoological Science 25:1121-1129.	Taiwan, Province of China																																											1
Hudson, Cameron M., Benjamin L. Phillips, Gregory P. Brown, and Richard Shine. Virgins in the vanguard: low reproductive frequency in invasion-front cane toads. Biological Journal of the Linnean Society 116:743-747.	Australia												1
Hunter, Margaret E., Sara J. Oyler-McCance, Robert M. Dorazio, Jennifer A. Fike, Brian J. Smith, Charles T. Hunter, Robert N. Reed, and Kristen M. Hart. Environmental DNA (eDNA) Sampling Improves Occurrence and Detection Estimates of Invasive Burmese Pythons. Plos One 10.	United States: Florida
Iriarte, J. A., G. A. Lobos, and F. M. Jaksic. 2005. Invasive vertebrate species in Chile and their control and monitoring by governmental agencies. Revista Chilena De Historia Natural 78:143-154.	Chile																																										1
Isamu, Okochi, Yoshimura Mayumi, Abe Tetsuto, and Suzuki Hajime. High population densities of an exotic lizard, Anolis carolinensis and its possible role as a pollinator in the Ogasawara Islands. Pages 71-74. Restoring the Oceanic Island Ecosystem: Impact and Management of Invasive Alien Species in the Bonin Islands.	Japan
Jackson, Jerome A., and Bette J. S. Jackson. 2007. An apparent mutualistic association between invasive exotics: Brazilian pepper (Schinus terebinthifolius) and black spiny-tailed iguanas (Ctenosaura similis). Natural Areas Journal 27:254-257.	United States: Florida
Jacobson, E. R. 1993. IMPLICATIONS OF INFECTIOUS-DISEASES FOR CAPTIVE PROPAGATION AND INTRODUCTION PROGRAMS OF THREATENED ENDANGERED REPTILES. Journal of Zoo and Wildlife Medicine 24:245-255.	NA
Jacobson, Elliott R., David G. Barker, Tracy M. Barker, Richard Mauldin, Michael L. Avery, Richard Engeman, and Stephen Secor. 2012. Environmental temperatures, physiology and behavior limit the range expansion of invasive Burmese pythons in southeastern USA. Integrative Zoology 7:271-285.	United States: Florida
Jarrad, Frith C., Susan Barrett, Justine Murray, Richard Stoklosa, Peter Whittle, and Kerrie Mengersen. 2011. Ecological aspects of biosecurity surveillance design for the detection of multiple invasive animal species. Biological Invasions 13:803-818.	Australia												1
Jensen, Evelyn L., Purnima Govindarajulu, Jeanette Madsen, and Michael A. Russello. EXTIRPATION BY INTROGRESSION?: GENETIC EVIDENCE REVEALS HYBRIDIZATION BETWEEN INTRODUCED CHRYSEMYS PICTA AND ENDANGERED WESTERN PAINTED TURTLES (C. P. BELLII) IN BRITISH COLUMBIA. Herpetological Conservation and Biology 9:342-353.	Canada																																					1
Jessop, Tim S., Mike Letnic, Jonathan K. Webb, and Tim Dempster. Adrenocortical stress responses influence an invasive vertebrate's fitness in an extreme environment. Proceedings of the Royal Society B-Biological Sciences 280.	Australia												1
Jessop, Tim S., Tim Dempster, Mike Letnic, and Jonathan K. Webb. Interplay among nocturnal activity, melatonin, corticosterone and performance in the invasive cane toad (Rhinella marinus). General and Comparative Endocrinology 206:43-50.	Australia												1
Joglar, Rafael L., et al. Conserving the Puerto Rican herpetofauna. Conservation of Caribbean Island Herpetofaunas, Vol 2: Regional Accounts of the West Indies:339-357.	Puerto Rico
Johnson, Jarrett R., Benjamin B. Johnson, and H. Bradley Shaffer. 2010. Genotype and temperature affect locomotor performance in a tiger salamander hybrid swarm. Functional Ecology 24:1073-1080.	United States: California
Johnson, Jarrett R., Benjamin M. Fitzpatrick, and H. Bradley Shaffer. Retention of low-fitness genotypes over six decades of admixture between native and introduced tiger salamanders. Bmc Evolutionary Biology 10.	United States: California
Johnson, Jarrett R., Robert C. Thomson, Steven J. Micheletti, and H. Bradley Shaffer. The origin of tiger salamander (Ambystoma tigrinum) populations in California, Oregon, and Nevada: introductions or relicts? Conservation Genetics 12:355-370.	United States: California
Johnson, Pieter T. J., Valerie J. McKenzie, Anna C. Peterson, Jacob L. Kerby, Jennifer Brown, Andrew R. Blaustein, and Tina Jackson. Regional Decline of an Iconic Amphibian Associated with Elevation, Land-Use Change, and Invasive Species. Conservation Biology 25:556-566.	United States: Colorado
Jojola-Elverum, S. M., J. A. Shivik, and L. Clark. 2001. Importance of bacterial decomposition and carrion substrate to foraging brown treesnakes. Journal of Chemical Ecology 27:1315-1331.	Guam
Jolly, Christopher J., Richard Shine, and Matthew J. Greenlees. The impact of invasive cane toads on native wildlife in southern Australia. Ecology and Evolution 5:3879-3894.	Australia												1
Kachi, Naoki. 2010. Impacts of invasive alien species on native ecosystems on the Bonin Islands. Pages 11-14. Restoring the Oceanic Island Ecosystem: Impact and Management of Invasive Alien Species in the Bonin Islands.	Japan
Kaefer, Igor Luis, Ruben Alexandre Boelter, and Sonia Zanini Cechin. 2007. Reproductive biology of the invasive bullfrog Lithobates catesbeianus in southern Brazil. Annales Zoologici Fennici 44:435-444.	Brazil																													1
Kaemper, Wiebke, Jonathan K. Webb, Mathew S. Crowther, Matthew J. Greenlees, and Richard Shine. Behaviour and survivorship of a dasyurid predator (Antechinus flavipes) in response to encounters with the toxic and invasive cane toad (Rhinella marina). Australian Mammalogy 35:136-143.	Australia												1
Kalnicky, Emily A., Karen H. Beard, and Mark W. Brunson. Community-level response to habitat structure manipulations: An experimental case study in a tropical ecosystem. Forest Ecology and Management 307:313-321.	United States: Hawaii
Kalnicky, Emily A., Mark W. Brunson, and Karen H. Beard. A social-ecological systems approach to non-native species: Habituation and its effect on management of coqui frogs in Hawaii. Biological Conservation 180:187-195.	United States: Hawaii
Kats, L. B., and R. P. Ferrer. 2003. Alien predators and amphibian declines: review of two decades of science and the transition to conservation. Diversity and Distributions 9:99-110.	NA
Kearney, Michael, Ben L. Phillips, Christopher R. Tracy, Keith A. Christian, Gregory Betts, and Warren P. Porter. 2008. Modelling species distributions without using species distributions: the cane toad in Australia under current and future climates. Ecography 31:423-434.	Australia												1
Kelehear, C., J. K. Webb, and R. Shine. 2009. Rhabdias pseudosphaerocephala infection in Bufo marinus : lung nematodes reduce viability of metamorph cane toads. Parasitology 136:919-927.	Australia												1
Kelehear, Crystal, Elisa Cabrera-Guzman, and Richard Shine. Inadvertent consequences of community-based efforts to control invasive species. Conservation Letters 5:360-365.	Australia												1
Kelehear, Crystal, Gregory P. Brown, and Richard Shine. Influence of lung parasites on the growth rates of free-ranging and captive adult cane toads. Oecologia 165:585-592.	Australia												1
Kelehear, Crystal, Gregory P. Brown, and Richard Shine. Invasive parasites in multiple invasive hosts: the arrival of a new host revives a stalled prior parasite invasion. Oikos 122:1317-1324.	Australia												1
Kelehear, Crystal, Gregory P. Brown, and Richard Shine. Rapid evolution of parasite life history traits on an expanding range-edge. Ecology Letters 15:329-337.	Australia												1
Kelehear, Crystal, Gregory P. Brown, and Richard Shine. Size and sex matter: infection dynamics of an invading parasite (the pentastome Raillietiella frenatus) in an invading host (the cane toad Rhinella marina). Parasitology 139:1596-1604.	Australia												1
Kelehear, Crystal, Kristin Saltonstall, and Mark E. Torchin. An introduced pentastomid parasite (Raillietiella frenata) infects native cane toads (Rhinella marina) in Panama. Parasitology 142:675-679.	Panama
Keller, Reuben P., Philine S. E. Zu Ermgassen, and David C. Aldridge. 2009. Vectors and timing of freshwater invasions in Great Britain. Conservation Biology 23:1526-1534.	United Kingdom
Kelsey, J., M. Ehrlich, and S. O. Henderson. 1997. Exotic reptile bites. American Journal of Emergency Medicine 15:536-537.	United States: California
Kenny, M. J., S. E. Shaw, P. D. Hillyard, and A. B. Forbes. 2004. Ectoparasite and haemoparasite risks associated with imported exotic reptiles. Veterinary Record 154:434-435.	United Kingdom
Khoury, Fares, Zuhair Amr, Nashat Hamidan, Ibrahim Al Hassani, Sayeeda Mir, Ehab Eid, and Natalia Bolad. 2012. Some introduced vertebrate species to the Hashemite Kingdom of Jordan. Vertebrate Zoology 62:435-451.	Jordan
Kiesecker, J. M., A. R. Blaustein, and C. L. Miller. 2001. Potential mechanisms underlying the displacement of native red-legged frogs by introduced bullfrogs. Ecology 82:1964-1970.	United States: Oregon
Kikillus, K. H., B. D. Gartrell, and E. Motion. Prevalence of Salmonella spp., and serovars isolated from captive exotic reptiles in New Zealand. New Zealand Veterinary Journal 59:174-178.	New Zealand
Kikillus, K. Heidy, K. M. Hare, and S. Hartley. 2010. Minimizing false-negatives when predicting the potential distribution of an invasive species: a bioclimatic envelope for the red-eared slider at global and regional scales. Animal Conservation 13:5-15.	New Zealand
Kikillus, K. Heidy, K. M. Hare, and S. Hartley. 2012. Online trading tools as a method of estimating propagule pressure via the pet-release pathway. Biological Invasions 14:2657-2664.	New Zealand
Kitowski, Ignacy, and Dorota Pachol. 2009. Monitoring the trade turnover of red-eared terrapins (Trachemys scripta elegans) in pet shops of the Lublin Region, East Poland. North-Western Journal of Zoology 5:34-39.	Poland
Klaphake, Eric. 2009. Bacterial and parasitic diseases of amphibians. The veterinary clinics of North America. Exotic animal practice 12:597-Contents.	Global	1	1	1	1	1	1	1	1	1	1	1	1	1	1	1	1	1	1	1	1	1	1	1	1	1	1	1	1	1	1	1	1	1	1	1	1	1	1	1	1	1	1	1	1	1	1	1	1
Klug, Page E., Robert N. Reed, Frank J. Mazzotti, Michelle A. McEachern, Joy J. Vinci, Katelin K. Craven, and Amy A. Yackel Adams. The influence of disturbed habitat on the spatial ecology of Argentine black and white tegu (Tupinambis merianae), a recent invader in the Everglades ecosystem (Florida, USA). Biological Invasions 17:1785-1797.	United States: Florida
Knapp, C. R. 2000. Home range and intraspecific interactions of a translocated iguana population (Cyclura cychlura inornata Barbour and Noble). Caribbean Journal of Science 36:250-257.	Bahamas
Knapp, C. R. 2001. Status of a translocated Cyclura iguana colony in the Bahamas. Journal of Herpetology 35:239-248.	Bahamas
Knapp, C. R., and A. K. Owens. 2005. Home range and habitat associations of a Bahamian iguana: implications for conservation. Animal Conservation 8:269-278.	Bahamas
Knapp, Charles R., Silvia Alvarez-Clare, and Caro Perez-Heydrich. The Influence of Landscape Heterogeneity and Dispersal on Survival of Neonate Insular Iguanas. Copeia:62-70.	Bahamas
Knight, C. Michael, Matthew J. Parris, and William H. N. Gutzke. 2009. Influence of priority effects and pond location on invaded larval amphibian communities. Biological Invasions 11:1033-1044.	United States: Florida
Kolbe, J. J., R. E. Glor, L. R. G. Schettino, A. C. Lara, A. Larson, and J. B. Losos. 2004. Genetic variation increases during biological invasion by a Cuban lizard. Nature 431:177-181.	United States: Florida
Kolbe, Jason J., Allan Larson, and Jonathan B. Losos. 2007. Differential admixture shapes morphological variation among invasive populations of the lizard Anolis sagrei. Molecular Ecology 16:1579-1591.	Cayman Islands, Cuba, United States: Florida, United States Louisiana, United States: Texas																																							1				1
Kolbe, Jason J., Allan Larson, Jonathan B. Losos, and Kevin de Queiroz. 2008. Admixture determines genetic diversity and population differentiation in the biological invasion of a lizard species. Biology Letters 4:434-437.	United States: Florida
Kolbe, Jason J., Brian R. Lavin, Russell L. Burke, Lorenzo Rugiero, Massimo Capula, and Luca Luiselli. 2013. The desire for variety: Italian wall lizard (Podarcis siculus) populations introduced to the United States via the pet trade are derived from multiple native-range sources. Biological Invasions 15:775-783.	United States: California, United States: Kansas, United States: New Jersey, United States: New York
Kolbe, Jason J., Joseph C. Ehrenberger, Haley A. Moniz, and Michael J. Angilletta, Jr. Physiological Variation among Invasive Populations of the Brown Anole (Anolis sagrei). Physiological and Biochemical Zoology 87:92-104.	United States: Indiana
Kolbe, Jason J., Michael Kearney, and Richard Shine. 2010. Modeling the consequences of thermal trait variation for the cane toad invasion of Australia. Ecological Applications 20:2273-2285.	Australia												1
Kolbe, Jason J., Paul S. VanMiddlesworth, Neil Losin, Nathan Dappen, and Jonathan B. Losos. 2012. Climatic niche shift predicts thermal trait response in one but not both introductions of the Puerto Rican lizard Anolis cristatellus to Miami, Florida, USA. Ecology and Evolution 2:1503-1516.	United States: Florida
Kolbe, Jason J., Richard E. Glor, Lourdes Rodriguez Schettino, Ada Chamizo Lara, Allan Larson, and Jonathan B. Losos. 2007. Multiple sources, admixture, and genetic variation in introduced Anolis lizard populations. Conservation Biology 21:1612-1625.	United States: Florida
Kolker, S., T. Itsekzon, A. M. Yinnon, and T. Lachish. Osteomyelitis due to Salmonella enterica subsp arizonae: the price of exotic pets. Clinical Microbiology and Infection 18:167-170.	NA
Komak, S., and M. R. Crossland. 2000. An assessment of the introduced mosquitofish (Gambusia affinis holbrooki) as a predator of eggs, hatchlings and tadpoles of native and non-native anurans. Wildlife Research 27:185-189.	Australia												1
Koppel, C., and F. Martens. 1992. CLINICAL-EXPERIENCE IN THE THERAPY OF BITES FROM EXOTIC SNAKES IN BERLIN. Human & Experimental Toxicology 11:549-552.	Germany
Kraus, Fred, and David Preston. 2012. Diet of the invasive lizard Chamaeleo jacksonii (Squamata: Chamaeleonidae) at a wet-forest site in Hawai'i. Pacific Science 66:397-404.	United States: Hawaii
Kraus, Fred, Arthur Medeiros, David Preston, Catherine S. Jarnevich, and Gordon H. Rodda. 2012. Diet and conservation implications of an invasive chameleon, Chamaeleo jacksonii (Squamata: Chamaeleonidae) in Hawaii. Biological Invasions 14:579-593.	United States: Hawaii
Kraus, Fred. Impacts from Invasive Reptiles and Amphibians. Pages 75-97. Annual Review of Ecology, Evolution, and Systematics, Vol 46.	Multi - see adjacent		1								1		1	1	1				1	1	1						1						1
Krysko, K. L., and C. M. Sheehy. 2005. Ecological status of the Ocellated Gecko, Sphaerodactylus argus argus Gosse 1850, in Florida, with additional herpetological notes from the Florida Keys. Caribbean Journal of Science 41:169-172.	United States: Florida
Krysko, K. L., and K. J. Daniels. 2005. A key to the Geckos (Sauria : Gekkonidae) of Florida. Caribbean Journal of Science 41:28-36.	United States: Florida
Krysko, Kenneth L., et al. 2011. Verified non-indigenous amphibians and reptiles in Florida from 1863 through 2010: Outlining the invasion process and identifying invasion pathways and stages. Zootaxa:1-+.	United States: Florida
Krysko, Kenneth L., Kevin M. Enge, Ellen M. Donlan, Elizabeth A. Golden, Joseph P. Burgess, and Kurt W. Larson. THE NON-MARINE HERPETOFAUNA OF KEY BISCAYNE, FLORIDA. Herpetological Conservation and Biology 5:132-142.	United States: Florida
Kuhnen, V. V., J. O. Remor, and R. E. M. Lima. Breeding and trade of wildlife in Santa Catarina state, Brazil. Brazilian Journal of Biology 72:59-64.	Brazil																													1
Kuperman, B. I., V. E. Matey, R. N. Fisher, E. L. Ervin, M. L. Warburton, L. Bakhireva, and C. A. Lehman. 2004. Parasites of the African clawed frog, Xenopus laevis, in Southern California, USA. Comparative Parasitology 71:229-232.	United States: California
Kuraishi, Norihiro, Masafumi Matsui, and Hidetoshi Ota. 2009. Estimation of the Origin of Polypedates leucomystax (Amphibia: Anura: Rhacophoridae) Introduced to the Ryukyu Archipelago, Japan. Pacific Science 63:317-325.	Japan
Lambert, Max R., Sharell N. Nielsen, Amber N. Wright, Robert C. Thomson, and H. Bradley Shaffer. Habitat Features Determine the Basking Distribution of Introduced Red-Eared Sliders and Native Western Pond Turtles. Chelonian Conservation and Biology 12:192-+.	United States: California
Lardner, Bjoern, Amy A. Yackel Adams, Julie A. Savidge, Gordon H. Rodda, Robert N. Reed, and Craig S. Clark. Effectiveness of Bait Tubes for Brown Treesnake Control on Guam. Wildlife Society Bulletin 37:664-673.	Guam
Lardner, Bjoern, Julie A. Savidge, Gordon H. Rodda, and Robert N. Reed. 2009. Prey preferences and prey acceptance in juvenile brown treesnakes (Boiga irregularis). Herpetological Conservation and Biology 4:313-323.	Guam
Lardner, Bjoern, Julie A. Savidge, Robert N. Reed, and Gordon H. Rodda. Movements and Activity of Juvenile Brown Treesnakes (Boiga irregularis). Copeia:428-436.	Guam
Latella, Ian M., Steven Poe, and J. Tomasz Giermakowski. 2011. Traits associated with naturalization in Anolis lizards: comparison of morphological, distributional, anthropogenic, and phylogenetic models. Biological Invasions 13:845-856.	Global	1	1	1	1	1	1	1	1	1	1	1	1	1	1	1	1	1	1	1	1	1	1	1	1	1	1	1	1	1	1	1	1	1	1	1	1	1	1	1	1	1	1	1	1	1	1	1	1
Laufer, Gabriel, Andres Canavero, Diego Nunez, and Raul Maneyro. 2008. Bullfrog (Lithobates catesbeianus) invasion in Uruguay. Biological Invasions 10:1183-1189.	Uruguay
Laurance, William F., et al. The 10 Australian ecosystems most vulnerable to tipping points. Biological Conservation 144:1472-1480.	Australia												1
Lawler, S. P., D. Dritz, T. Strange, and M. Holyoak. 1999. Effects of introduced mosquitofish and bullfrogs on the threatened California red-legged frog. Conservation Biology 13:613-622.	United States: California
Leclerc, T., B. Debien, J. P. Perez, M. P. Petit, and B. Lenoir. 2008. Mamba envenomation in mainland France: Management of exotic envenomations needs rethinking. Annales Francaises D Anesthesie Et De Reanimation 27:323-325.	France, Metropolitan
Lei, Juan, and David T. Booth. Temperature, field activity and post-feeding metabolic response in the Asian house gecko, Hemidactylus frenatus. Journal of Thermal Biology 45:175-180.	Australia												1
Leivas, Peterson T., Fernando W. T. Leivas, and Mauricio O. Moura. 2012. Diet and trophic niche of Lithobates catesbeianus (Amphibia: Anura). Zoologia 29:405-412.	Brazil																													1
Leivas, Peterson T., Mauricio O. Moura, and Luis F. Favaro. 2012. The reproductive biology of the invasive Lithobates catesbeianus (Amphibia: Anura). Journal of Herpetology 46:153-161.	Brazil																													1
Lennox, Robert, Kevin Choi, Philip M. Harrison, James E. Paterson, Tyler B. Peat, Taylor D. Ward, and Steven J. Cooke. Improving science-based invasive species management with physiological knowledge, concepts, and tools. Biological Invasions 17:2213-2227.	Global	1	1	1	1	1	1	1	1	1	1	1	1	1	1	1	1	1	1	1	1	1	1	1	1	1	1	1	1	1	1	1	1	1	1	1	1	1	1	1	1	1	1	1	1	1	1	1	1
Letnic, Mike, Jonathan K. Webb, and Richard Shine. 2008. Invasive cane toads (Bufo marinus) cause mass mortality of freshwater crocodiles (Crocodylus johnstoni) in tropical Australia. Biological Conservation 141:1773-1782.	Australia												1
Letnic, Mike, Jonathan K. Webb, Tim S. Jessop, and Tim Dempster. Restricting access to invasion hubs enables sustained control of an invasive vertebrate. Journal of Applied Ecology 52:341-347.	Australia												1
Letnic, Mike, Jonathan K. Webb, Tim S. Jessop, Daniel Florance, and Tim Dempster. Artificial water points facilitate the spread of an invasive vertebrate in arid Australia. Journal of Applied Ecology 51:795-803.	Australia												1
Lettoof, Damian C., Matthew J. Greenlees, Michelle Stockwell, and Richard Shine. Do invasive cane toads affect the parasite burdens of native Australian frogs? International journal for parasitology. Parasites and wildlife 2:155-64.	Australia												1
Leuenberger, Julien, Antoine Gander, Benedikt R. Schmidt, and Nicolas Perrin. Are invasive marsh frogs (Pelophylax ridibundus) replacing the native P. lessonae/P. esculentus hybridogenetic complex in Western Europe? Genetic evidence from a field study. Conservation Genetics 15:869-878.	Switzerland
Li, Y. M., and D. M. Li. 1998. The dynamics of trade in live wildlife across the Guangxi border between China and Vietnam during 1993-1996 and its control strategies. Biodiversity and Conservation 7:895-914.	China																																											1
Li, Yiming, Xuan Liu, Xianping Li, Blaise Petitpierre, and Antoine Guisan. Residence time, expansion toward the equator in the invaded range and native range size matter to climatic niche shifts in non-native species. Global Ecology and Biogeography 23:1094-1104.	Global	1	1	1	1	1	1	1	1	1	1	1	1	1	1	1	1	1	1	1	1	1	1	1	1	1	1	1	1	1	1	1	1	1	1	1	1	1	1	1	1	1	1	1	1	1	1	1	1
Li, Yiming, Zhunwei Ke, Yihua Wang, and Tim M. Blackburn. Frog community responses to recent American bullfrog invasions. Current Zoology 57:83-92.	China																																											1
Li, Yiming, Zunwei Ke, Supen Wang, Geoffrey R. Smith, and Xuan Liu. An Exotic Species Is the Favorite Prey of a Native Enemy. Plos One 6.	China																																											1
Lillo, F., C. Dufresnes, F. P. Faraone, M. Lo Valvo, and M. Stoeck. Identification and potential origin of invasive clawed frogs Xenopus (Anura: Pipidae) in Sicily based on mitochondrial and nuclear DNA. Italian Journal of Zoology 80:566-573.	Italy
Lillo, Francesco, Francesco Paolo Faraone, and Mario Lo Valvo. 2011. Can the introduction of Xenopus laevis affect native amphibian populations? Reduction of reproductive occurrence in presence of the invasive species. Biological Invasions 13:1533-1541.	Italy
Lindstroem, Tom, Gregory P. Brown, Scott A. Sisson, Benjamin L. Phillips, and Richard Shine. Rapid shifts in dispersal behavior on an expanding range edge. Proceedings of the National Academy of Sciences of the United States of America 110:13452-13456.	Australia												1
Liu, Xuan, Jason R. Rohr, and Yiming Li. Climate, vegetation, introduced hosts and trade shape a global wildlife pandemic. Proceedings of the Royal Society B-Biological Sciences 280.	Global	1	1	1	1	1	1	1	1	1	1	1	1	1	1	1	1	1	1	1	1	1	1	1	1	1	1	1	1	1	1	1	1	1	1	1	1	1	1	1	1	1	1	1	1	1	1	1	1
Liu, Xuan, Monica E. McGarrity, and Yiming Li. The influence of traditional Buddhist wildlife release on biological invasions. Conservation Letters 5:107-114.	China																																											1
Liu, Xuan, Monica E. McGarrity, Changming Bai, Zunwei Ke, and Yiming Li. Ecological knowledge reduces religious release of invasive species. Ecosphere 4.	China																																											1
Liu, Xuan, Xianping Li, Zetian Liu, Reid Tingley, Fred Kraus, Zhongwei Guo, and Yiming Li. Congener diversity, topographic heterogeneity and human-assisted dispersal predict spread rates of alien herpetofauna at a global scale. Ecology Letters 17:821-829.	Multi - see geo adjacent				1		1					1	1											1						1								1		1			1		1		1	1
Liu, Xuan, Yiming Li, and Monica McGarrity. 2010. Geographical variation in body size and sexual size dimorphism of introduced American bullfrogs in southwestern China. Biological Invasions 12:2037-2047.	China																																											1
Liu, Xuan, Yu Luo, Jiaxin Chen, Yisong Guo, Changming Bai, and Yiming Li. Diet and Prey Selection of the Invasive American Bullfrog (Lithobates catesbeianus) in Southwestern China. Asian Herpetological Research 6:34-44.	China																																											1
Llewellyn, D., G. P. Brown, M. B. Thompson, and R. Shine. Behavioral Responses to Immune-System Activation in an Anuran (the Cane Toad, Bufo marinus): Field and Laboratory Studies. Physiological and Biochemical Zoology 84:77-86.	Australia												1
Llewellyn, David, Michael B. Thompson, Gregory P. Brown, Benjamin L. Phillips, and Richard Shine. 2012. Reduced investment in immune function in invasion-front populations of the cane toad (Rhinella marina) in Australia. Biological Invasions 14:999-1008.	Australia												1
Llewelyn, John S., Benjamin L. Phillips, and Richard Shine. 2009. Sublethal costs associated with the consumption of toxic prey by snakes. Austral Ecology 34:179-184.	Australia												1
Llewelyn, John, Ben L. Phillips, Greg P. Brown, Lin Schwarzkopf, Ross A. Alford, and Richard Shine. Adaptation or preadaptation: why are keelback snakes (Tropidonophis mairii) less vulnerable to invasive cane toads (Bufo marinus) than are other Australian snakes? Evolutionary Ecology 25:13-24.	Australia												1
Llewelyn, John, Benjamin L. Phillips, Ross A. Alford, Lin Schwarzkopf, and Richard Shine. 2010. Locomotor performance in an invasive species: cane toads from the invasion front have greater endurance, but not speed, compared to conspecifics from a long-colonised area. Oecologia 162:343-348.	Australia												1
Llewelyn, John, Jonathan K. Webb, Lin Schwarzkopf, Ross Alford, and Richard Shine. Behavioural responses of carnivorous marsupials (Planigale maculata) to toxic invasive cane toads (Bufo marinus). Austral Ecology 35:560-567.	Australia												1
Llewelyn, John, Kris Bell, Lin Schwarzkopf, Ross A. Alford, and Richard Shine. Ontogenetic shifts in a prey's chemical defences influence feeding responses of a snake predator. Oecologia 169:965-973.	Australia												1
Llewelyn, John, Lin Schwarzkopf, Benjamin L. Phillips, and Richard Shine. After the crash: How do predators adjust following the invasion of a novel toxic prey type? Austral Ecology 39:190-197.	Australia												1
Llewelyn, John, Lin Schwarzkopf, Ross Alford, and Richard Shine. Something different for dinner? Responses of a native Australian predator (the keelback snake) to an invasive prey species (the cane toad). Biological Invasions 12:1045-1051.	Australia												1
Llusia, Diego, Miguel Gomez, Mario Penna, and Rafael Marquez. Call Transmission Efficiency in Native and Invasive Anurans: Competing Hypotheses of Divergence in Acoustic Signals. Plos One 8.	Portugal, Spain
Lobos, G., and F. M. Jaksic. 2005. The ongoing invasion of African clawed frogs (Xenopus laevis) in Chile: causes of concern. Biodiversity and Conservation 14:429-439.	Chile																																										1
Lobos, G., and G. J. Measey. 2002. Invasive populations of Xenopus laevis (Daudin) in Chile. Herpetological Journal 12:163-168.	Chile																																										1
Lobos, Gabriel, Marco A. Mendez, Pedro Cattan, and Fabian Jaksic. Low genetic diversity of the successful invasive African clawed frog Xenopus laevis (Pipidae) in Chile. Studies on Neotropical Fauna and Environment 49:50-60.	Chile																																										1
Lobos, Gabriel, Pedro Cattan, Cristian Estades, and Fabian M. Jaksic. Invasive African clawed frog Xenopus laevis in southern South America: key factors and predictions. Studies on Neotropical Fauna and Environment 48:1-12.	Chile																																										1
Lopez-Torres, Alberto L., Hector J. Claudio-Hernandez, Carlos A. Rodriguez-Gomez, Ana V. Longo, and Rafael L. Joglar. 2012. Green Iguanas (Iguana iguana) in Puerto Rico: is it time for management? Biological Invasions 14:35-45.	Puerto Rico
Lorvelec, Olivier, and Michel Pascal. 2006. Vertebrates of Clipperton Island after one and a half century of ecological disruptions. Revue D Ecologie-La Terre Et La Vie 61:135-158.	Clipperton Island
Louette, Gerald, Sander Devisscher, and Tim Adriaens. Control of invasive American bullfrog Lithobates catesbeianus in small shallow water bodies. European Journal of Wildlife Research 59:105-114.	Belgium																				1
Louette, Gerald. Use of a native predator for the control of an invasive amphibian. Wildlife Research 39:271-278.	Belgium																				1
Lubich, Carol, and Edward P. Krenzelok. 2009. Exotic snakes are not always found in exotic places: how poison centres can assist emergency departments. BMJ case reports 2009.	United States: Pennsylvania
Lucas, Elaine Maria, and Joao Carlos Marocco. Anurans (Amphibia, Anura) in a remnant of mixed ombrophilous forest in Santa Catarina State, Southern Brazil. Biota Neotropica 11:377-384.	Brazil																													1
Lucke, B., and H. Schlumberger. 1940. HETEROTRANSPLANTATION OF FROG CARCINOMA; CHARACTER OF GROWTH IN THE EYES OF ALIEN SPECIES. The Journal of experimental medicine 72:311-20.	United States: Pennsylvania
Luja, Victor H., and Ricardo Rodriguez-Estrella. Are tropical cyclones sources of natural selection? Observations on the abundance and behavior of frogs affected by extreme climatic events in the Baja California Peninsula, Mexico. Journal of Arid Environments 74:1345-1347.	Mexico
Luja, Victor H., R. Rodriguez-Estrella, Michael Schaub, and Benedikt R. Schmidt. AMONG-POPULATION VARIATION IN MONTHLY AND ANNUAL SURVIVAL OF THE BAJA CALIFORNIA TREEFROG, PSEUDACRIS HYPOCHONDRIACA CURTA, IN DESERT OASES OF BAJA CALIFORNIA SUR, MEXICO. Herpetological Conservation and Biology 10:112-122.	Mexico
Luja, Victor H., Ricaiwo Rodriguez-Estrella, Kris Ratzlaff, Gabriela Parra-Olea, and Aurelio Ramirez-Bautista. THE CHYTRID FUNGUS BATRACHOCHYTRIUM DENDROBATIDIS IN ISOLATED POPULATIONS OF THE BAJA CALIFORNIA TREEFROG PSEUDACRIS HYPOCHONDRIACA CURTA IN BAJA CALIFORNIA SUR, MEXICO. Southwestern Naturalist 57:323-327.	Mexico
Lunney, D., and S. Burgin. 2004. Current status and future prospects of reptiles and frogs in Sydney's urban-impacted bushiand reserves. Pages 109-123. Urban Wildlife: More Than Meets the Eye.	Australia												1
Maglia, A. M., A. T. Peterson, and C. Hessman. 2003. Invasive potential of Xenopus laevis in North America: Consequences for amphibian declines. Integrative and Comparative Biology 43:1025-1025.	NA
Mahoney, Peter J., Karen H. Beard, Andrew M. Durso, Aimee G. Tallian, A. Lexine Long, Ryan J. Kindermann, Nicole E. Nolan, Daniel Kinka, and Harrison E. Mohn. Introduction effort, climate matching and species traits as predictors of global establishment success in non-native reptiles. Diversity and Distributions 21:64-74.	Global	1	1	1	1	1	1	1	1	1	1	1	1	1	1	1	1	1	1	1	1	1	1	1	1	1	1	1	1	1	1	1	1	1	1	1	1	1	1	1	1	1	1	1	1	1	1	1	1
Mann, R. M., and J. R. Bidwell. 2001. The acute toxicity of agricultural surfactants to the tadpoles of four Australian and, two exotic frogs. Environmental Pollution 114:195-205.	Australia												1
Maret, T. J., J. D. Snyder, and J. P. Collins. 2006. Altered drying regime controls distribution of endangered salamanders and introduced predators. Biological Conservation 127:129-138.	United States: Arizona
Marin, Clara, Sofia Ingresa-Capaccioni, Sara Gonzalez-Bodi, Francisco Marco-Jimenez, and Santiago Vega. Free-Living Turtles Are a Reservoir for Salmonella but Not for Campylobacter. Plos One 8.	Spain
Marr, Shenandoah R., William J. Mautz, and Arnold H. Hara. 2008. Parasite loss and introduced species: a comparison of the parasites of the Puerto Rican tree frog, (Eleutherodactylus coqui), in its native and introduced ranges. Biological Invasions 10:1289-1298.	United States: Hawaii
Marsh, Neville, Francis DeRoos, and Michael Touger. 2007. Gaboon viper (Bitis gabonica) envenomation resulting from captive specimens - A review of five cases. Clinical Toxicology 45:60-64.	Netherlands, Switzerland, United Kingdom, United States: California, United States: Maryland, United States: New York, United States: Pennysylvania
Martel, An, Connie Adriaensen, Mojdeh Sharifian-Fard, Annemarieke Spitzen-van der Sluijs, Gerald Louette, Kristof Baert, Ben Crombaghs, Jeroen Dewulf, and Frank Pasmans. The Absence of Zoonotic Agents in Invasive Bullfrogs (Lithobates catesbeianus) in Belgium and The Netherlands. Ecohealth 10:344-347.	Belgium and Netherlands																				1
Martel, An, et al. The novel "Candidatus Amphibiichlamydia ranarum' is highly prevalent in invasive exotic bullfrogs (Lithobates catesbeianus). Environmental Microbiology Reports 5:105-108.	Netherlands
Masin, Simone, Anna Bonardi, Emilio Padoa-Schioppa, Luciana Bottoni, and Gentile Francesco Ficetola. Risk of invasion by frequently traded freshwater turtles. Biological Invasions 16:217-231.	Global	1	1	1	1	1	1	1	1	1	1	1	1	1	1	1	1	1	1	1	1	1	1	1	1	1	1	1	1	1	1	1	1	1	1	1	1	1	1	1	1	1	1	1	1	1	1	1	1
Mason, Lisa C., Julie A. Savidge, Gordon H. Rodda, and Amy A. Yackel Adams. Scented Guide Ropes as a Method to Enhance Brown Treesnake (Boiga irregularis) Trap Capture Success on Guam. Journal of Herpetology 45:308-312.	Guam
Mathies, T., and L. A. Miller. 2003. Cool temperatures elicit reproduction in a biologically invasive predator, the brown treesnake (Boiga irregularis). Zoo Biology 22:227-238.	Guam
Mathies, T., T. A. Felix, and V. A. Lance. 2001. Effects of trapping and subsequent short-term confinement stress on plasma corticosterone in the brown treesnake (Boiga irregularis) on Guam. General and Comparative Endocrinology 124:106-114.	Guam
Mathies, Tom, John A. Cruz, Valentine A. Lance, and Julie A. Savidge. Reproductive Biology of Male Brown Treesnakes (Boiga irregularis) on Guam. Journal of Herpetology 44:209-221.	Guam
Mathies, Tom, Russell Scarpino, Brenna A. Levine, Craig Clark, and Julie A. Savidge. Excluding Nontarget Species from Brown Tree Snake, Boiga irregularis (Reptilia: Colubridae), Bait Stations: Experimental Tests of Station Design and Placement. Pacific Science 65:41-57.	Guam
Matlaga, Tanya Hawley, Chris A. Phillips, and Dave J. Soucek. Insensitivity to road salt: an advantage for the American bullfrog? Hydrobiologia 721:1-8.	United States: Illinois
Matsuzaki, Shin-ichiro S., Akira Terui, Kohji Kodama, Masamitsu Tada, Takehito Yoshida, and Izumi Washitani. Influence of connectivity, habitat quality and invasive species on egg and larval distributions and local abundance of crucian carp in Japanese agricultural landscapes. Biological Conservation 144:2081-2087.	Japan
Mauldin, Richard E., and Peter J. Savarie. Acetaminophen as an oral toxicant for Nile monitor lizards (Varanus niloticus) and Burmese pythons (Python molurus bivittatus). Wildlife Research 37:215-222.	United States: Florida
Mayer, Martin, Gregory P. Brown, Barbara Zimmermann, Matthew J. Greenlees, and Richard Shine. Habitat use of the introduced cane toad (Rhinella marina) and native frog species in tropical Australia. Journal of Tropical Ecology 31:531-540.	Australia												1
Mazzotti, Frank J., Michelle McEachern, Mike Rochford, Robert N. Reed, Jennifer Ketterlin Eckles, Joy Vinci, Jake Edwards, and Joseph Wasilewski. Tupinambis merianae as nest predators of crocodilians and turtles in Florida, USA. Biological Invasions 17:47-50.	United States: Florida
McCann, Samantha, Matthew J. Greenlees, David Newell, and Richard Shine. Rapid acclimation to cold allows the cane toad to invade montane areas within its Australian range. Functional Ecology 28:1166-1174.	Australia												1
McCarthy, Kathleen, and Richard G. Lathrop. Stormwater basins of the New Jersey coastal plain: Subsidies or sinks for frogs and toads? Urban Ecosystems 14:395-413.	Australia												1
McCoid, M. J., and T. H. Fritts. 1989. GROWTH AND FAT-BODY CYCLES IN FERAL POPULATIONS OF THE AFRICAN CLAWED FROG, XENOPUS-LAEVIS (PIPIDAE), IN CALIFORNIA WITH COMMENTS ON REPRODUCTION. Southwestern Naturalist 34:499-505.	United States: California
McGarrity, Monica E., and Steve A. Johnson. 2009. Geographic trend in sexual size dimorphism and body size of Osteopilus septentrionalis (Cuban treefrog): implications for invasion of the southeastern United States. Biological Invasions 11:1411-1420.	United States: Florida
McKay, J. Lindley, and Benjamin L. Phillips. 2012. Climatic determinants of the reproductive timing in the Asian house gecko, Hemidactylus frenatus Dumeril and Bibron (Gekkonidae). Raffles Bulletin of Zoology 60:583-588.	Indonesia
McKenzie, Valerie J., and Anna C. Peterson. Pathogen pollution and the emergence of a deadly amphibian pathogen. Molecular Ecology 21:5151-5154.	NA
McKinney, M. L. 2006. Correlated non-native species richness of birds, mammals, herptiles and plants: scale effects of area, human population and native plants. Biological Invasions 8:415-425.	Global	1	1	1	1	1	1	1	1	1	1	1	1	1	1	1	1	1	1	1	1	1	1	1	1	1	1	1	1	1	1	1	1	1	1	1	1	1	1	1	1	1	1	1	1	1	1	1	1
Measey, G. J. 1998. Diet of feral Xenopus laevis (Daudin) in South Wales, UK. Journal of Zoology 246:287-298.	United Kingdom
Measey, G. J. 2001. Growth and ageing of feral Xenopus laevis (Daudin) in South Wales, UK. Journal of Zoology 254:547-555.	United Kingdom
Measey, G. J., and R. C. Tinsley. 1998. Feral Xenopus laevis in South Wales. Herpetological Journal 8:23-27.	United Kingdom
Measey, G. J., and R. Royero. 2005. An examination of Pipa parva (Anura : Pipidae) from native and invasive populations in Venezuela. Herpetological Journal 15:291-294.	Venezuela
Measey, G. J., D. Roedder, S. L. Green, R. Kobayashi, F. Lillo, G. Lobos, R. Rebelo, and J. M. Thirion. 2012. Ongoing invasions of the African clawed frog, Xenopus laevis: a global review. Biological Invasions 14:2255-2270.	Global	1	1	1	1	1	1	1	1	1	1	1	1	1	1	1	1	1	1	1	1	1	1	1	1	1	1	1	1	1	1	1	1	1	1	1	1	1	1	1	1	1	1	1	1	1	1	1	1
Measey, G. John, Giovanni Vimercati, F. Andre de Villiers, Mohlamatsane M. Mokhatla, Sarah J. Davies, Shelley Edwards, and Res Altwegg. Frog eat frog: exploring variables influencing anurophagy. Peerj 3.	Global	1	1	1	1	1	1	1	1	1	1	1	1	1	1	1	1	1	1	1	1	1	1	1	1	1	1	1	1	1	1	1	1	1	1	1	1	1	1	1	1	1	1	1	1	1	1	1	1
Mecke, Sven. Review risks before eradicating toads. Nature 511:534-534.	Madagascar
Melo, Marcos A., Mariana L. Lyra, Ana M. Brischi, Vilma Clarice Geraldi, and Celio F. B. Haddad. First record of the invasive frog Eleutherodactylus johnstonei (Anura: Eleutherodactylidae) in S(a)over-tildeo Paulo, Brazil. Salamandra 50:177-180.	Brazil																													1
Mendoza-Almeralla, Cinthya, Patricia Burrowes, and Gabriela Parra-Olea. Chytridiomycosis in amphibians from Mexico: a revision. Revista Mexicana De Biodiversidad 86:238-248.	Mexico
Mercante, Cacilda Thais Janson, AndrÃ© Martins Vaz-dos-Santos, Munique de Almeida Bispo Moraes, Jeniffer Sati Pereira, and JÃºlio Vicente Lombardi. Bullfrog (Lithobates catesbeianus) farming system: water quality and environmental changes Ã¡gua e mudanÃ§as ambientais. Acta Limnologica Brasiliensia 26:9-17.	Brazil																													1
Meshaka, W. E., H. T. Smith, R. M. Engeman, C. L. Dean, J. A. Moore, and W. E. O'Brien. 2005. The geographically contiguous and expanding coastal range of the Northern Curlytail Lizard (Leiocephalus carinatus armouri) in Florida. Southeastern Naturalist 4:521-526.	United States: Florida
Meshaka, Walter E., Jr., Henry T. Smith, and Christopher L. Dean. 2006. GONADAL CYCLE AND GROWTH OF A WEST INDIAN LIZARD, THE NORTHERN CURLYTAIL LIZARD (LEIOCEPHALUS CARINATUS ARMOURI), IN SOUTHERN FLORIDA. Herpetological Conservation and Biology 1:109-115.	United States: Florida
Meshaka, Walter E., Jr., Henry T. Smith, Heather L. Cress, Stacey R. Sekscienski, William Russ Mapp, Ernest M. Cowan, and Jon A. Moore. 2009. Raccoon (Proycon lotor) removal and the rapid colonization of the green iguana (Iguana iguana) on a public land in South Florida: A conservation opportunity for the Caribbean. Caribbean Journal of Science 45:15-19.	United States: Florida
Metzger, Cesar, Sylvain Ursenbacher, and Philippe Christe. 2009. Testing the competitive exclusion principle using various niche parameters in a native (Natrix maura) and an introduced (N. tessellata) colubrid. Amphibia-Reptilia 30:523-531.	Switzerland
Meyer, Leon, et al. Parasite host-switching from the invasive American red-eared slider, Trachemys scripta elegans, to the native Mediterranean pond turtle, Mauremys leprosa, in natural environments. Aquatic Invasions 10:79-91.	France, Metropolitan
Michaelides, Sozos N., Geoffrey M. While, Natalia Zajac, and Tobias Uller. Widespread primary, but geographically restricted secondary, human introductions of wall lizards, Podarcis muralis. Molecular Ecology 24:2702-2714.	United Kingdom
Michaelides, Sozos, Geoffrey M. While, Celia Bell, and Tobias Uller. Human introductions create opportunities for intra-specific hybridization in an alien lizard. Biological Invasions 15:1101-1112.	United Kingdom
Michaelides, Sozos, Nik Cole, and Stephan M. Funk. Translocation retains genetic diversity of a threatened endemic reptile in Mauritius. Conservation Genetics 16:661-672.	Mauritius
Michaelson, C. S., J. N. Dagg, V. R. Assis, and M. T. Mendonca. Invasive Cane Toads in Florida advancing north and demonstrating latitudinal variation in an innate immune measure and baseline corticosterone levels. Integrative and Comparative Biology 55:E303-E303.	United States: Florida
Mihalca, Andrei Daniel. Ticks imported to Europe with exotic reptiles. Veterinary Parasitology 213:67-71.	Belguim, Itlay, Netherlands, Poland, Slovenia, Spain, United Kingdom																				1
Milko, Laura V. 2012. Integrating museum and GIS data to identify changes in species distributions driven by a disturbance-induced invasion. Copeia:307-320.	United States: Louisiana
Miller, David A. W., Cheryl S. Brehme, James E. Hines, James D. Nichols, and Robert N. Fisher. Joint estimation of habitat dynamics and species interactions: disturbance reduces co-occurrence of non-native predators with an endangered toad. Journal of Animal Ecology 81:1288-1297.	United States: California
Miyake, Moe, and Tadashi Miyashita. Identification of alien predators that should not be removed for controlling invasive crayfish threatening endangered odonates. Aquatic Conservation-Marine and Freshwater Ecosystems 21:292-298.	Japan
Monello, Ryan J., John J. Dennehy, Dennis L. Murray, and Aaron J. Wirsing. 2006. Growth and behavioral responses of tadpoles of two native frogs to an exotic competitor, Rana catesbeiana. Journal of Herpetology 40:403-407.	United States: Idaho
Moore, Maya, Jean Francois Solofo Niaina Fidy, and Devin Edmonds. The new toad in town: Distribution of the Asian toad, Duttaphrynus melanostictus, in the Toamasina area of eastern Madagascar. Tropical Conservation Science 8:439-454.	Madagascar
Moore, R. D., R. A. Griffiths, C. M. O'Brien, A. Murphy, and D. Jay. 2004. Induced defences in an endangered amphibian in response to an introduced snake predator. Oecologia 141:139-147.	Spain
Moore, Scott L., Jon A. Moore, and Susan L. Richardson. 2009. A new population of northern curlytail lizard (Leiocephalus carinatus armouri) in Fort Pierce, Florida. Bulletin of the Peabody Museum of Natural History 50:21-25.	United States: Florida
Mortensen, Hanne Skougaard, Yoko Luise Dupont, and Jens M. Olesen. 2008. A snake in paradise: Disturbance of plant reproduction following extirpation of bird flower-visitors on Guam. Biological Conservation 141:2146-2154.	Guam
Morton, B., and J. C. Britton. 2000. The origins of the coastal and marine flora and fauna of the Azores. Oceanography and Marine Biology, Vol 38 38:13-84.	Portugal
Moseby, K. E., J. L. Read, D. C. Paton, P. Copley, B. M. Hill, and H. A. Crisp. Predation determines the outcome of 10 reintroduction attempts in arid South Australia. Biological Conservation 144:2863-2872.	Australia												1
Moule, Hannah, Kirilee Chaplin, Rebecca D. Bray, Kimberly A. Miller, Michael B. Thompson, and David G. Chapple. A matter of time: Temporal variation in the introduction history and population genetic structuring of an invasive lizard. Current Zoology 61:456-+.	Australia												1
Murakami, Masashi, and Toshihide Hirao. 2010. Lizard predation alters the effect of habitat area on the species richness of insect assemblages on Bahamian isles. Diversity and Distributions 16:952-958.	Bahamas
Murray, B. R., and G. C. Hose. 2005. Life-history and ecological correlates of decline and extinction in the endemic Australian frog fauna. Austral Ecology 30:564-571.	Australia												1
Murray, Rylee G., Viorel D. Popescu, Wendy J. Palen, and Purnima Govindarajulu. Relative performance of ecological niche and occupancy models for predicting invasions by patchily-distributed species. Biological Invasions 17:2691-2706.	Canada																																					1
Narayan, E., K. Christi, C. Morley, and P. Trevenen. 2008. Sexual dimorphism in the cane toad Bufo marinus: a quantitative comparison of visual inspection methods for sexing individuals. Herpetological Journal 18:63-65.	Fiji
Narayan, Edward J., Tim S. Jessop, and Jean-Marc Hero. Invasive cane toad triggers chronic physiological stress and decreased reproductive success in an island endemic. Functional Ecology 29:1435-1444.	Fiji
Natusch, Daniel J. D., and Jessica A. Lyons. Exploited for pets: the harvest and trade of amphibians and reptiles from Indonesian New Guinea. Biodiversity and Conservation 21:2899-2911.	Indonesia
Nelson, David W. M., Michael R. Crossland, and Richard Shine. 2010. Indirect ecological impacts of an invasive toad on predator-prey interactions among native species. Biological Invasions 12:3363-3369.	Australia												1
Nelson, David W. M., Michael R. Crossland, and Richard Shine. 2011. Behavioural responses of native predators to an invasive toxic prey species. Austral Ecology 36:605-611.	Australia												1
Nelson, Felicity B. L., Gregory P. Brown, Catherine Shilton, and Richard Shine. Helpful invaders: Can cane toads reduce the parasite burdens of native frogs? International journal for parasitology. Parasites and wildlife 4:295-300.	Australia												1
Nelson, Felicity B. L., Gregory P. Brown, Sylvain Dubey, and Richard Shine. THE EFFECTS OF A NEMATODE LUNGWORM (RHABDIAS HYLAE) ON ITS NATURAL AND INVASIVE ANURAN HOSTS. Journal of Parasitology 101:290-296.	Australia												1
Ng, P. K. L., L. M. Chou, and T. J. Lam. 1993. The status and impact of introduced fresh-water animals in Singapore. Biological Conservation 64:19-24.	Singapore
Nicholson, Daniel J., Christopher Hassall, and Julius A. Frazier. Comparison of a native and a non-native insular reptile species. Journal of Tropical Ecology 31:563-566.	Honduras
Nicolas, Violaine, Philippe Grandcolas, Frederic Braux, Herve Jourdan, Atoloto Malau, Arnaud Couloux, and Annemarie Ohler. Recent species in old Islands: the origin of introduced populations of Litoria aurea (Anura: Hylidae) in New Caledonia and Wallis. Amphibia-Reptilia 36:65-81.	New Caledonia
Nijman, Vincent, and Chris R. Shepherd. 2007. Trade in non-native, CITES-listed, wildlife in Asia, as exemplified by the trade in freshwater turtles and tortoises (Chelonidae) in Thailand. Contributions to Zoology 76:207-211.	Thailand
Nijman, Vincent, and Chris R. Shepherd. Analysis of a decade of trade of tortoises and freshwater turtles in Bangkok, Thailand. Biodiversity and Conservation 24:309-318.	Thailand
Nishizawa, Hideaki, Runa Tabata, Tomoya Hori, Hiromich Mitamura, and Nobuaki Arai. Feeding kinematics of freshwater turtles: what advantage do invasive species possess? Zoology 117:315-318.	Japan
Nori, Javier, J. Nicolas Urbina-Cardona, Rafael D. Loyola, Julian N. Lescano, and Gerardo C. Leynaud. Climate Change and American Bullfrog Invasion: What Could We Expect in South America? Plos One 6.	Multi - see adjacent									1																1				1													1				1
Nori, Javier, Mauricio S. Akmentins, Romina Ghirardi, Nicolas Frutos, and Gerardo C. Leynaud. American bullfrog invasion in Argentina: where should we take urgent measures? Biodiversity and Conservation 20:1125-1132.	Argentina									1
Norval, Gerrut, Charles R. Bursey, Stephen R. Goldberg, Jean-Jay Mao, and Kerry Slater. Origin of the Helminth Community of an Exotic Invasive Lizard, the Brown Anole, Anolis sagrei (Squamata: Polychrotidae), in Southwestern Taiwan. Pacific Science 65:383-390.	Taiwan, Province of China																																											1
Novak, Colin W., and Timothy M. Goater. INTRODUCED BULLFROGS AND THEIR PARASITES: HAEMATOLOECHUS LONGIPLEXUS (TREMATODA) EXPLOITS DIVERSE DAMSELFLY INTERMEDIATE HOSTS ON VANCOUVER ISLAND. Journal of Parasitology 99:59-63.	Canada																																					1
Nowak, Magdalena, Stella Cieniuch, Joanna Stanczak, and Krzysztof Siuda. Detection of Anaplasma phagocytophilum in Amblyomma flavomaculatum ticks (Acari: Ixodidae) collected from lizard Varanus exanthematicus imported to Poland. Experimental and Applied Acarology 51:363-371.	Poland
Nowak, Magdalena. PARASITISATION AND LOCALISATION OF TICKS (ACARI: IXODIDA) ON EXOTIC REPTILES IMPORTED INTO POLAND. Annals of Agricultural and Environmental Medicine 17:237-242.	Poland
Nowak, Magdalena. The international trade in reptiles (Reptilia)-The cause of the transfer of exotic ticks (Acari: Ixodida) to Poland. Veterinary Parasitology 169:373-381.	Poland
Nyquist, Jon Rasmus. Care and choice in dealing with the invasive cane toad in Western Australia. Australian Journal of Anthropology 25:22-36.	Australia												1
Nytra, L. OBSERVATION OF SPECIES OF AMPHIBIANS (AMPHIBIA) AND REPTILES (REPTILIA) IN THE DISTRICT KARVINA. Mendelnet 2011:413-432.	Czech Republic
O'Brien, C. D., J. E. Hall, D. Orchard, C. D. Barratt, J. W. Arntzen, and R. Jehle. Extending the natural range of a declining species: genetic evidence for native great crested newt (Triturus cristatus) populations in the Scottish Highlands. European Journal of Wildlife Research 61:27-33.	United Kingdom
Obringer, A. R., J. K. O'Brien, R. L. Saunders, K. Yamamoto, S. Kikuyama, and T. L. Roth. 2000. Characterization of the spermiation response, luteinizing hormone release and sperm quality in the American toad (Bufo americanus) and the endangered Wyoming toad (Bufo baxteri). Reproduction Fertility and Development 12:51-58.	United States: Ohio, United States: Kentucky
O'Donnell, Stephanie, Jonathan K. Webb, and Richard Shine. Conditioned taste aversion enhances the survival of an endangered predator imperilled by a toxic invader. Journal of Applied Ecology 47:558-565.	Australia												1
Oi, M., J. Araki, J. Matsumoto, and S. Nogami. Helminth fauna of a turtle species introduced in Japan, the red-eared slider turtle (Trachemys scripta elegans). Research in Veterinary Science 93:826-830.	Japan
Okamoto, Taku, Takeo Kuriyama, and Koichi Goka. An impact assessment of the alien lizard Plestiodon japonicus (Scincidae, Reptilia) on a threatened island population of the native lizard P-latiscutatus at an early phase of the biological invasion. Biological Invasions 15:2029-2037.	Japan
Okulewicz, A., M. Kazmierczak, and K. Zdrzalik. Endoparasites of exotic snakes (Ophidia). Helminthologia 51:31-36.	Poland
Okulewicz, A., M. Kazmierczak, J. Hildebrand, and M. Adamczyk. Endoparasites of lizards (Lacertilia) from captive breeding and trade networks. Helminthologia 52:34-40.	Poland
Olson, Christina A., and Karen H. Beard. 2011. Diet of the introduced greenhouse frog in Hawaii. Copeia:121-129.	United States: Hawaii
Olson, Christina A., Karen H. Beard, and William C. Pitt. 2012. Biology and impacts of Pacific island invasive species. 8. Eleutherodactylus planirostris, the Greenhouse Frog (Anura: Eleutherodactylidae). Pacific Science 66:255-270.	Multi - see adjacent
Olson, Christina A., Karen H. Beard, David N. Koons, and William C. Pitt. 2012. Detection probabilities of two introduced frogs in Hawaii: implications for assessing non-native species distributions. Biological Invasions 14:889-900.	United States: Hawaii
Ortega, Nicole, Wayne Price, Todd Campbell, and Jason Rohr. Acquired and introduced macroparasites of the invasive Cuban treefrog, Osteopilus septentrionalis. International journal for parasitology. Parasites and wildlife 4:379-84.	United States: Florida
Ortiz-Serrato, Liana, Gorgonio Ruiz-Campos, and Jorge H. Valdez-Villavicencio. DIET OF THE EXOTIC AMERICAN BULLFROG, LITHOBATES CATESBEIANUS, IN A STREAM OF NORTHWESTERN BAJA CALIFORNIA, MEXICO. Western North American Naturalist 74:116-122.	Mexico
Outerbridge, Mark E. 2008. Ecological notes on feral populations of Trachemys scripta elegans in Bermuda. Chelonian Conservation and Biology 7:265-269.	Bermuda																							1
Pagano, A., A. Dubois, D. Lesbarreres, and T. Lode. 2003. Frog alien species: a way for genetic invasion? Comptes Rendus Biologies 326:S85-S92.	France, Metropolitan
Panzeri, Mattia, Emiliano Mori, Giuseppe Mazza, and Mattia Menchetti. Records of introduced stripe-necked terrapins (Mauremys species) in Italy. Acta Herpetologica 9:227-230.	Italy
Parham, James F., Theodore J. Papenfuss, Peter Paul van Dijk, Byron S. Wilson, Cristian Marte, Lourdes Rodriguez Schettino, and W. Brian Simison. Genetic introgression and hybridization in Antillean freshwater turtles (Trachemys) revealed by coalescent analyses of mitochondrial and cloned nuclear markers. Molecular Phylogenetics and Evolution 67:176-187.	Cayman Islands, Cuba, Domincan Republic, Jamaica, Puerto Rico																																							1
Park, Daesik, and ì´í˜„ì£¼. Distribution, habitat characteristics, and diet of freshwater turtles in the surrounding area of the Seomjin River and Nam River in southern Korea. Journal of Ecology and Environment 33:237-244.	Korea, Republic of
Park, Daesik, Jakyoung Kim, ì´ì •í˜„, ì´í˜„ì£¼, and ë¼ë‚¨ìš©. Herpetofauna and habitat characteristics of 16 lagoons along the eastern coastline of South Korea. Journal of Ecology and Environment 33:229-236.	Korea, Republic of
Parker, M. L., and M. I. Goldstein. 2004. Diet of the Rio Grande leopard frog (Rana berlandieri) in Texas. Journal of Herpetology 38:127-130.	United States: Texas
Peacock, Mary M., Karen H. Beard, Eric M. O'Neill, Veronica S. Kirchoff, and Maureen B. Peters. 2009. Strong founder effects and low genetic diversity in introduced populations of Coqui frogs. Molecular Ecology 18:3603-3615.	United States: Hawaii
Pearl, C. A., M. J. Adams, G. S. Schuytema, and A. V. Nebeker. 2003. Behavioral responses of anuran larvae to chemical cues of native and introduced predators in the Pacific Northwestern United States. Journal of Herpetology 37:572-576.	United States: Oregon
Pearl, C. A., M. J. Adams, N. Leuthold, and R. B. Bury. 2005. Amphibian occurrence and aquatic invaders in a changing landscape: Implications for wetland mitigation in the Willamette Valley, Oregon, USA. Wetlands 25:76-88.	United States: Oregon
Pearson, David J., Jonathan K. Webb, Matthew J. Greenlees, Benjamin L. Phillips, Gavin S. Bedford, Gregory P. Brown, Jai Thomas, and Richard Shine. Behavioural responses of reptile predators to invasive cane toads in tropical Australia. Austral Ecology 39:448-454.	Australia												1
Pearson, Steven H., Harold W. Avery, and James R. Spotila. Juvenile invasive red-eared slider turtles negatively impact the growth of native turtles: Implications for global freshwater turtle populations. Biological Conservation 186:115-121.	United States: Pennsylvania
Pearson, Steven H., Harold W. Avery, Susan S. Kilham, David J. Velinsky, and James R. Spotila. Stable Isotopes of C and N Reveal Habitat Dependent Dietary Overlap between Native and Introduced Turtles Pseudemys rubriventris and Trachemys scripta. Plos One 8.	United States: Pennsylvania
Pees, M., W. Rabsch, B. Plenz, A. Fruth, R. Prager, S. Simon, V. Schmidt, S. Muench, and P. G. Braun. Evidence for the transmission of Salmonella from reptiles to children in Germany, July 2010 to October 2011. Eurosurveillance 18:12-21.	Germany
Pelley, Janet. 2008. Invasive snake threatens Pacific islands. Frontiers in Ecology and the Environment 6:296-296.	Guam, United States: Hawaii
Perez-Santigosa, Natividad, Carmen Diaz-Paniagua, and Judith Hidalgo-Vila. 2008. The reproductive ecology of exotic Trachemys scripta elegans in an invaded area of southern Europe. Aquatic Conservation-Marine and Freshwater Ecosystems 18:1302-1310.	Spain
Perez-Santigosa, Natividad, Judith Hidalgo-Vila, and Carmen Diaz-Paniagua. Comparing Activity Patterns and Aquatic Home Range Areas Among Exotic and Native Turtles in Southern Spain. Chelonian Conservation and Biology 12:313-319.	Spain
Perez-Santigosa, Natividad, Margarita Florencio, Judith Hidalgo-Vila, and Carmen Diaz-Paniagua. 2011. Does the exotic invader turtle, Trachemys scripta elegans, compete for food with coexisting native turtles? Amphibia-Reptilia 32:167-175.	Spain
Perkins, Alex T., Benjamin L. Phillips, Marissa L. Baskett, and Alan Hastings. 2013 Evolution of dispersal and life history interact to drive accelerating spread of an invasive species. Ecology Letters 16:1079-1087.	Australia												1
Perkins, Susan L., Allison S. Kerwin, and Anna D. Rothschild. 2009. Patterns of infection of the lizard malaria parasite, Plasmodium floridense, in invasive brown anoles (Anolis sagrei) in Southwestern Florida. Parasitology Research 104:1191-1196.	United States: Florida
Perkins, Susan L., Anna Rothschild, and Eric Waltari. 2007. Infections of the malaria parasite, Plasmodium floridense, in the invasive lizard, Anolis sagrei, in Florida. Journal of Herpetology 41:750-754.	United States: Florida
Perkins, T. Alex. 2012. Evolutionarily labile species interactions and spatial spread of invasive species. American Naturalist 179:E37-E54.	NA
Pernas, Tony, Dennis J. Giardina, Alan McKinley, Aaron Parns, and Frank J. Mazzotti. 2012. First observations of nesting by the Argentine black and white tegu, Tupinambis merianae, in south Florida. Southeastern Naturalist 11:765-770.	United States: Florida
Pernetta, A. P., D. J. Bell, and C. G. Jones. 2005. Macro- and microhabitat use of Telfair's skink (Leiolopisma telfairii) on Round Island, Mauritius: implications for their translocation. Acta Oecologica-International Journal of Ecology 28:313-323.	Mauritius
Perry, G., and G. P. Gerber. 2006. Conservation of amphibians and reptiles in the British Virgin Islands: Status and patterns. Pages 105-127. Conservation of Caribbean Island Herpetofaunas, Vol 2: Regional Accounts of the West Indies.	Virgin Islands (British)																														1
Perry, G., G. H. Rodda, T. H. Fritts, and T. R. Sharp. 1998. The lizard fauna of Guam's fringing islets: island biogeography, phylogenetic history, and conservation implications. Global Ecology and Biogeography 7:353-365.	Guam
Perry, Gad, and Dan Vice. 2009. Forecasting the risk of brown tree snake dispersal from Guam: a mixed transport-establishment model. Conservation Biology 23:992-1000.	Multi - see adjacent																																											1
Perry, Gad, and Michael Farmer. 2011. Reducing the risk of biological invasion by creating incentives for pet sellers and owners to do the right thing. Journal of Herpetology 45:134-141.	NA
Peters, Maureen B., Karen H. Beard, Cris Hagen, Eric M. O'Neill, Karen E. Mock, William C. Pitt, and Travis C. Glenn. 2008. Isolation of microsatellite loci from the coqui frog, Eleutherodactylus coqui. Molecular Ecology Resources 8:139-141.	NA
Peterson, Anna C., and Valerie J. McKenzie. Investigating Differences across Host Species and Scales to Explain the Distribution of the Amphibian Pathogen Batrachochytrium dendrobatidis. Plos One 9.	United States: Colorado
Peterson, Anna C., Katherine L. D. Richgels, Pieter T. J. Johnson, and Valerie J. McKenzie. Investigating the dispersal routes used by an invasive amphibian, Lithobates catesbeianus, in human-dominated landscapes. Biological Invasions 15:2179-2191.	United States: Colorado
Petren, K., and T. J. Case. 1998. Habitat structure determines competition intensity and invasion success in gecko lizards. Proceedings of the National Academy of Sciences of the United States of America 95:11739-11744.	United States: Hawaii
Phillips, B. L., and R. Shine. 2004. Adapting to an invasive species: Toxic cane toads induce morphological change in Australian snakes. Proceedings of the National Academy of Sciences of the United States of America 101:17150-17155.	Australia												1
Phillips, B. L., and R. Shine. 2005. The morphology, and hence impact, of an invasive species (the cane toad, Bufo marinus): changes with time since colonisation. Animal Conservation 8:407-413.	Australia												1
Phillips, B. L., and R. Shine. 2006. Spatial and temporal variation in the morphology (and thus, predicted impact) of an invasive species in Australia. Ecography 29:205-212.	Australia												1
Phillips, B. L., G. P. Brown, and R. Shine. 2003. Assessing the potential impact of cane toads on Australian snakes. Conservation Biology 17:1738-1747.	Australia												1
Phillips, B. L., G. P. Brown, and R. Shine. 2004. Assessing the potential for an evolutionary response to rapid environmental change: invasive toads and an Australian snake. Evolutionary Ecology Research 6:799-811.	Australia												1
Phillips, B. L., M. J. Greenlees, G. P. Brown, and R. Shine. 2010. Predator behaviour and morphology mediates the impact of an invasive species: cane toads and death adders in Australia. Animal Conservation 13:53-59.	Australia												1
Phillips, Ben L. 2009. The evolution of growth rates on an expanding range edge. Biology Letters 5:802-804.	Australia												1
Phillips, Ben L., and Andrew V. Suarez. The role of behavioural variation in the invasion of new areas. Pages 190-200. Behavioural Responses to a Changing World: Mechanisms and Consequences.	NA
Phillips, Ben L., and Richard Shine. 2006. An invasive species induces rapid adaptive change in a native predator: cane toads and black snakes in Australia. Proceedings of the Royal Society B-Biological Sciences 273:1545-1550.	Australia												1
Phillips, Ben L., Crystal Kelehear, Ligia Pizzatto, Gregory P. Brown, Di Barton, and Richard Shine. 2010. Parasites and pathogens lag behind their host during periods of host range advance. Ecology 91:872-881.	Australia												1
Phillips, Benjamin L., Gregory P. Brown, Justin M. J. Travis, and Richard Shine. 2008. Reid's paradox revisited: The evolution of dispersal kernels during range expansion. American Naturalist 172:S34-S48.	Australia												1
Phillips, Benjamin L., Gregory P. Brown, Matthew Greenlees, Jonathan K. Webb, and Richard Shine. 2007. Rapid expansion of the cane toad (Bufo marinus) invasion front in tropical Australia. Austral Ecology 32:169-176.	Australia												1
Phillips, Benjamin L., Joseph D. Chipperfield, and Michael R. Kearney. 2008. The toad ahead: challenges of modelling the range and spread of an invasive species. Wildlife Research 35:222-234.	Australia												1
Piaggio, Antoinette J., Richard M. Engeman, Matthew W. Hopken, John S. Humphrey, Kandy L. Keacher, William E. Bruce, and Michael L. Avery. Detecting an elusive invasive species: a diagnostic PCR to detect Burmese python in Florida waters and an assessment of persistence of environmental DNA. Molecular Ecology Resources 14:374-380.	United States: Florida
Pilliod, David S., Richard A. Griffiths, and Sergius L. Kuzmin. Ecological Impacts of Non-Native Species. Pages 3343-3382. Amphibian Biology, Vol 10: Conservation and Decline of Amphibians: Ecological Aspects, Effect of Humans, and Management.	NA
Pintor, Lauren M., and James E. Byers. Do native predators benefit from non-native prey? Ecology Letters 18:1174-1180.	NA
Pinya, Samuel, and Miguel A. Carretero. 2011. The Balearic herpetofauna: a species update and a review on the evidence. Acta Herpetologica 6:59-80.	Spain
Pitt, William C., Gary W. Witmer, Susan M. Jojola, and Hans Sin. Potential citric acid exposure and toxicity to Hawaiian hoary bats (Lasiurus cinereus semotus) associated with Eleutherodactylus frog control. Ecotoxicology 23:429-436.	United States: Hawaii
Pittman, Shannon E., Kristen M. Hart, Michael S. Cherkiss, Ray W. Snow, Ikuko Fujisaki, Brian J. Smith, Frank J. Mazzotti, and Michael E. Dorcas. Homing of invasive Burmese pythons in South Florida: evidence for map and compass senses in snakes. Biology Letters 10.	United States: Florida
Pizzatto, L., and R. Shine. Lungworm infection modifies cardiac response to exercise in cane toads. Journal of Zoology 287:150-155.	Australia												1
Pizzatto, L., and R. Shine. Typhoid Mary in the frogpond: can we use native frogs to disseminate a lungworm biocontrol for invasive cane toads? Animal Conservation 15:545-552.	Australia												1
Pizzatto, Ligia, and Richard Shine. 2009. Native Australian frogs avoid the scent of invasive cane toads. Austral Ecology 34:77-82.	Australia												1
Pizzatto, Ligia, and Richard Shine. 2011. Ecological impacts of invading species: Do parasites of the cane toad imperil Australian frogs? Austral Ecology 36:954-963.	Australia												1
Pizzatto, Ligia, and Richard Shine. The effects of experimentally infecting Australian tree frogs with lungworms (Rhabdias pseudosphaerocephala) from invasive cane toads. International Journal for Parasitology 41:943-949.	Australia												1
Pizzatto, Ligia, Camila Both, and Richard Shine. Quantifying Anuran Microhabitat Use to Infer the Potential for Parasite Transmission between Invasive Cane Toads and Two Species of Australian Native Frogs. Plos One 9.	Australia												1
Pizzatto, Ligia, Crystal Kelehear, Sylvain Dubey, Diane Barton, and Richard Shine. 2012. Host-parasite relationships during a biologic invasion: 75 years postinvasion, cane toads and sympatric Australian frogs retain separate lungworm faunas. Journal of Wildlife Diseases 48:951-961.	Australia												1
Pizzatto, Ligia, Travis Child, and Richard Shine. 2008. Why be diurnal? Shifts in activity time enable young cane toads to evade cannibalistic conspecifics. Behavioral Ecology 19:990-997.	Australia												1
Platenberg, Renata J., and Ralf H. Boulon, Jr. 2006. Conservation status of reptiles and amphibians in the US Virgin Islands. Pages 407-428. Conservation of Caribbean Island Herpetofaunas, Vol 2: Regional Accounts of the West Indies.	Virgin Islands (U.S)
Poessel, Sharon A., Karen H. Beard, Colin M. Callahan, Rodrigo B. Ferreira, and Erika T. Stevenson. Biotic acceptance in introduced amphibians and reptiles in Europe and North America. Global Ecology and Biogeography 22:192-201.	Multi - see adjacent																																					1
Polo-Cavia, Nuria, Adega Gonzalo, Pilar Lopez, and Jose Martin. 2010. Predator recognition of native but not invasive turtle predators by naive anuran tadpoles. Animal Behaviour 80:461-466.	Spain
Polo-Cavia, Nuria, Pilar Lopez, and Jose Martin. 2009. Interspecific differences in chemosensory responses of freshwater turtles: consequences for competition between native and invasive species. Biological Invasions 11:431-440.	Spain
Polo-Cavia, Nuria, Pilar Lopez, and Jose Martin. 2009. Interspecific differences in heat exchange rates may affect competition between introduced and native freshwater turtles. Biological Invasions 11:1755-1765.	Spain
Polo-Cavia, Nuria, Pilar Lopez, and Jose Martin. 2010. Competitive interactions during basking between native and invasive freshwater turtle species. Biological Invasions 12:2141-2152.	Spain
Polo-Cavia, Nuria, Pilar Lopez, and Jose Martin. 2011. Aggressive interactions during feeding between native and invasive freshwater turtles. Biological Invasions 13:1387-1396.	Spain
Portugal, Steve. Invasive toads don't need woolly jumpers! Journal of Experimental Biology 217:1837-1837.	Australia												1
Powell, Robert, Robert W. Henderson, Michael C. Farmer, Michel Breuil, Arthur C. Echternacht, Gerard van Buurt, Christina M. Romagosa, and Gad Perry. 2011. Introduced amphibians and reptiles in the greater Caribbean: Patterns and conservation implications. Pages 63-143. Conservation of Caribbean Island Herpetofaunas, Vol 1: Conservation Biology and the Wider Caribbean.	Multi - see adjacent						1		1			1							1												1									1
Pregill, Gregory K., and David W. Steadman. 2009. The prehistory and biogeography of terrestrial vertebrates on Guam, Mariana Islands. Diversity and Distributions 15:983-996.	Guam, Mariana Islands, Micronesia
Preston, Daniel L., Jeremy S. Henderson, and Pieter T. J. Johnson. 2012. Community ecology of invasions: direct and indirect effects of multiple invasive species on aquatic communities. Ecology 93:1254-1261.	United States: California
Prestridge, Heather L., Lee A. Fitzgerald, and Toby J. Hibbitts. 2011. Trade in non-native amphibians and reptiles in Texas: Lessons for better monitoring and implications for species introduction. Herpetological Conservation and Biology 6:324-339.	United States: Texas
Prevot-Julliard, Anne-Caroline, Emeline Gousset, Chloe Archinard, Antoine Cadi, and Marc Girondot. 2007. Pets and invasion risks: is the Slider turtle strictly carnivorous? Amphibia-Reptilia 28:139-143.	France, Metropolitan
Price-Rees, S. J., J. K. Webb, and R. Shine. Reducing the impact of a toxic invader by inducing taste aversion in an imperilled native reptile predator. Animal Conservation 16:386-394.	Australia												1
Price-Rees, Samantha J., Gregory P. Brown, and Richard Shine. 2010. Predation on toxic cane toads (Bufo marinus) may imperil bluetongue lizards (Tiliqua scincoides intermedia, Scincidae) in tropical Australia. Wildlife Research 37:166-173.	Australia												1
Price-Rees, Samantha J., Gregory P. Brown, and Richard Shine. 2012. Interacting impacts of invasive plants and invasive toads on native lizards. American Naturalist 179:413-422.	Australia												1
Pujol-Buxo, Eudald, Olatz San Sebastian, Nuria Garriga, and Gustavo A. Llorente. 2013. How does the invasive/native nature of species influence tadpoles' plastic responses to predators? Oikos 122:19-29.	Spain
Pyron, R. Alexander, Frank T. Burbrink, and Timothy J. Guiher. 2008. Claims of Potential Expansion throughout the U.S. by Invasive Python Species Are Contradicted by Ecological Niche Models. Plos One 3.	Multi - see adjacent	1					1		1	1		1	1					1	1			1		1	1	1				1	1	1				1		1		1			1	1	1	1	1
Pysek, Petr, et al. Disentangling the role of environmental and human pressures on biological invasions across Europe. Proceedings of the National Academy of Sciences of the United States of America 107:12157-12162.	Multi - see adjacent													1	1						1						1						1
Quick, J. S., H. K. Reinert, E. R. De Cuba, and R. A. Odum. 2005. Recent occurrence and dietary habits of Boa constrictor on Aruba, Dutch West Indies. Journal of Herpetology 39:304-307.	Aruba											1
Quilodran, Claudio S., Juan I. Montoya-Burgos, and Mathias Currat. Modelling interspecific hybridization with genome exclusion to identify conservation actions: the case of native and invasive Pelophylax waterfrogs. Evolutionary Applications 8:199-210.	France, Switzerland
Radford, Ian J., and Richard Fairman. Fauna and vegetation responses to fire and invasion by toxic cane toads (Rhinella marina) in an obligate seeder-dominated tropical savanna in the Kimberley, northern Australia. Wildlife Research 42:302-314.	Australia												1
Rago, Alfredo, Geoffrey M. While, and Tobias Uller. 2012. Introduction pathway and climate trump ecology and life history as predictors of establishment success in alien frogs and toads. Ecology and Evolution 2:1437-1445.	Global	1	1	1	1	1	1	1	1	1	1	1	1	1	1	1	1	1	1	1	1	1	1	1	1	1	1	1	1	1	1	1	1	1	1	1	1	1	1	1	1	1	1	1	1	1	1	1	1
Ras-Norynska, Malgorzata, and Rajmund Sokol. Internal parasites of reptiles. Annals of parasitology 61:115-7.	Poland
Rataj, Aleksandra Vergles, Renata Lindtner-Knific, Ksenija Vlahovic, Urska Mavri, and Alenka Dovc. Parasites in pet reptiles. Acta Veterinaria Scandinavica 53.	NA
Rato, Catarina, Iolanda Silva-Rocha, Emilio Gonzalez-Miras, Francisco Rodriguez-Luque, Beatriz Farina, and Miguel A. Carretero. A molecular assessment of European populations of Indotyphlops braminus (DAUDIN, 1803). Herpetozoa 27:179-182.	Comoros, Equitorial Guinea, Seychelles, Spain																																															1
Real, Raimundo, Ana L. Marquez, Alba Estrada, A. Roman Munoz, and J. Mario Vargas. 2008. Modelling chorotypes of invasive vertebrates in mainland Spain. Diversity and Distributions 14:364-373.	Spain
Rebelo, Rui, Patricia Amaral, Marta Bernardes, Joao Oliveira, Paulo Pinheiro, and Domingos Leitao. Xenopus laevis (Daudin, 1802), a new exotic amphibian in Portugal. Biological Invasions 12:3383-3387.	Portugal
Reed, R. N., and F. Kraus. 2010. Invasive reptiles and amphibians: global perspectives and local solutions. Animal Conservation 13:3-4.	NA
Reed, Robert N., and Ray W. Snow. Assessing Risks to Humans from Invasive Burmese Pythons in Everglades National Park, Florida, USA. Wildlife Society Bulletin 38:366-369.	United States: Florida
Reed, Robert N., John D. Willson, Gordon H. Rodda, and Michael E. Dorcas. 2012. Ecological correlates of invasion impact for Burmese pythons in Florida. Integrative Zoology 7:254-270.	United States: Florida
Reed, Robert N., Kristen M. Hart, Gordon H. Rodda, Frank J. Mazzotti, Ray W. Snow, Michael Cherkiss, Ronald Rozar, and Scott Goetz. A field test of attractant traps for invasive Burmese pythons (Python molurus bivittatus) in southern Florida. Wildlife Research 38:114-121.	United States: Florida
Reeves, Will K., Lance A. Durden, and Gregory A. Dasch. 2006. A spotted fever group Rickettsia from an exotic tick species, Amblyomma exornatum (Acari : Ixodidae), in a reptile breeding facility in the United States. Journal of Medical Entomology 43:1099-1101.	United States: Florida
Reichel, J. D., G. J. Wiles, and P. O. Glass. 1992. ISLAND EXTINCTIONS - THE CASE OF THE ENDANGERED NIGHTINGALE REED-WARBLER. Wilson Bulletin 104:44-54.	Guam
Reynolds, R. Graham, Alberto R. Puente-Rolon, Robert N. Reed, and Liam J. Revell. Genetic analysis of a novel invasion of Puerto Rico by an exotic constricting snake. Biological Invasions 15:953-959.	Puerto Rico
Reynolds, R. Graham. Status, conservation, and introduction of amphibians and reptiles in the Turks and Caicos Islands, British West Indies. Conservation of Caribbean Island Herpetofaunas, Vol 2: Regional Accounts of the West Indies:377-406.	Turks and Caicos Islands
Ricciardi, Anthony, and Jill Cohen. 2007. The invasiveness of an introduced species does not predict its impact. Biological Invasions 9:309-315.	NA
Rice, A. M., and D. W. Pfennig. 2008. Analysis of range expansion in two species undergoing character displacement: why might invaders generally 'win' during character displacement? Journal of Evolutionary Biology 21:696-704.	United States: New Mexico and Arizona
Richmond, Jonathan Q., Dustin A. Wood, James W. Stanford, and Robert N. Fisher. Testing for multiple invasion routes and source populations for the invasive brown treesnake (Boiga irregularis) on Guam: implications for pest management. Biological Invasions 17:337-349.	Guam
Richter-Boix, Alex, Nuria Garriga, Albert Montori, Marc Franch, Olatz San Sebastian, Dani Villero, and Gustavo A. Llorente. 2013. Effects of the non-native amphibian species Discoglossus pictus on the recipient amphibian community: niche overlap, competition and community organization. Biological Invasions 15:799-815.	Spain
Riley, S. P. D., H. B. Shaffer, S. R. Voss, and B. M. Fitzpatrick. 2003. Hybridization between a rare, native tiger salamander (Ambystoma californiense) and its introduced congener. Ecological Applications 13:1263-1275.	United States: California
Rivas, Gilson A., Cesar R. Molina, Gabriel N. Ugueto, Tito R. Barros, Cesar L. Barrio-Amoros, and Philippe J. R. Kok. Reptiles of Venezuela: an updated and commented checklist. Zootaxa:3-+.	Venezuela
Rivera, A. C., and C. A. Fernandez. 2004. A management plan for the European pond turtle (Emys orbicularis) populations of the Louro river basin (Northwest Spain). Biologia 59:161-171.	Spain
Robinson, Janine E., Freya A. V. St John, Richard A. Griffiths, and David L. Roberts. Captive Reptile Mortality Rates in the Home and Implications for the Wildlife Trade. PLoS One 10.	United Kingdom
Robinson, Janine E., Richard A. Griffiths, Freya A. V. St John, and David L. Roberts. Dynamics of the global trade in live reptiles: Shifting trends in production and consequences for sustainability. Biological Conservation 184:42-50.	United Kingdom
Rocha, C. F. D., and H. G. Bergallo. Occurrence and distribution of the exotic lizard Hemidactylus mabouia Moreau de Jonnes, 1818 in Ilha Grande, RJ, Brazil. Brazilian Journal of Biology 71:447-450.	Brazil																													1
Rocha, C. F. D., and L. A. Anjos. 2007. Feeding ecology of a nocturnal invasive alien lizard species, Hemidactylus mabouia Moreau de Jonnes, 1818 (Gekkonidae), living in an outcrop rocky area in southeastern Brazil. Brazilian journal of biology = Revista brasleira de biologia 67:485-91.	Brazil																													1
Rocha, Carlos Frederico D., Luciano A. Anjos, and Helena G. Bergallo. 2011. Conquering Brazil: the invasion by the exotic gekkonid lizard Hemidactylus mabouia (Squamata) in Brazilian natural environments. Zoologia 28:747-754.	Brazil																													1
Rodda, Gordon H., and Julie A. Savidge. 2007. Biology and impacts of pacific island invasive species. 2. Boiga irregulatis, the Brown Tree Snake (Reptilia : Colubiridae). Pacific Science 61:307-324.	Multi - see adjacent				1								1																																	1
Rodda, Gordon H., Jennifer L. Farley, Richard Bischof, and Robert N. Reed. 2007. NEW DEVELOPMENTS IN SNAKE BARRIER TECHNOLOGY: FLY-ASH COVERED WALL OFFERS A FEASIBLE ALTERNATIVE FOR PERMANENT BARRIERS TO BROWN TREESNAKES (BOIGA IRREGULARIS). Herpetological Conservation and Biology 2:157-163.	Guam
Rodda, Gordon H., Julie A. Savidge, Claudine L. Tyrrell, Michelle T. Christy, and Aaron R. Ellingson. 2007. Size bias in visual searches and trapping of brown treesnakes on Guam. Journal of Wildlife Management 71:656-661.	Guam
Rödder, D. 2009. Human Footprint, facilitated jump dispersal, and the potential distribution of the invasive Eleutherodactylus johnstonei Barbour 1914 (Anura Eleutherodactylidae). Tropical Zoology 22:205-217.	Multi - see adjacent						1		1			1							1			1				1				1	1									1
Rödder, D. 2009. 'Sleepless in Hawaii' - does anthropogenic climate change enhance ecological and socioeconomic impacts of the alien invasive Eleutherodactylus coqui Thomas 1966 (Anura: Eleutherodactylidae)? North-Western Journal of Zoology 5:16-25.	Multi - see adjacent						1		1			1							1												1									1							1
Rödder, D., and S. Lötters. 2010. Potential distribution of the alien invasive brown tree snake, Boiga irregularis (Reptilia: Colubridae). Pacific Science 64:11-22.	Multi - see adjacent	1		1		1	1		1	1		1	1			1		1	1			1	1	1	1	1		1	1	1	1	1		1	1	1	1		1	1	1	1	1	1	1	1	1	1	1
Rödder, D., and Stefan Loetters. Explanative power of variables used in species distribution modelling: an issue of general model transferability or niche shift in the invasive Greenhouse frog (Eleutherodactylus planirostris). Naturwissenschaften 97:781-796.	United States Florida, United States: Hawaii
Rödder, D., M. Sole, and W. Boehme. 2008. Predicting the potential distributions of two alien invasive Housegeckos (Gekkonidae: Hemidactylus frenatus, Hemidactylus mabouia). North-Western Journal of Zoology 4:236-246.	Global	1	1	1	1	1	1	1	1	1	1	1	1	1	1	1	1	1	1	1	1	1	1	1	1	1	1	1	1	1	1	1	1	1	1	1	1	1	1	1	1	1	1	1	1	1	1	1	1
Rödder, D., Sebastian Schmidtlein, Michael Veith, and Stefan Loetters. 2009. Alien Invasive Slider Turtle in Unpredicted Habitat: A Matter of Niche Shift or of Predictors Studied? Plos One 4.	Global	1	1	1	1	1	1	1	1	1	1	1	1	1	1	1	1	1	1	1	1	1	1	1	1	1	1	1	1	1	1	1	1	1	1	1	1	1	1	1	1	1	1	1	1	1	1	1	1
Rödder, D., Ulrich Schulte, and Luis Felipe Toledo. High environmental niche overlap between the fungus Batrachochytrium dendrobatidis and invasive bullfrogs (Lithobates catesbeianus) enhance the potential of disease transmission in the Americas. North-Western Journal of Zoology 9:178-184.	NA
Rodriguez, J. P. 2001. Exotic species introductions as a challenge for the conservation of South American biodiversity. Interciencia 26:479-+.	Bolivia, Brazil, Peru, Venezuela																									1				1
Roedder, Dennis, and Frank Weinsheimer. 2009. Will future anthropogenic climate change increase the potential distribution of the alien invasive Cuban treefrog (Anura: Hylidae)? Journal of Natural History 43:1207-1217.	Puerto Rico, United States: Florida, and United States: Hawaiian islands
Roedder, Dennis, Wolfgang Boehme, and Stefan Loetters. 'Chamaliens' on the Hawaiian Islands: spatial risk assessment for the invasive Jackson's chameleon (Chamaeleonidae). Salamandra 47:36-42.	United States: Hawaii
Rogelio Cedeno-Vazquez, Jose, Javier Gonzalez-Vazquez, Arely Martinez-Arce, and Luis Canseco-Marquez. First record of the invasive greenhouse frog (Eleutherodactylus planirostris) in the Mexican Caribbean. Revista Mexicana De Biodiversidad 85:650-653.	Mexico
Rogers, Haldre, Janneke Hille Ris Lambers, Ross Miller, and Joshua J. Tewksbury. 2012. 'Natural experiment' demonstrates top-down control of spiders by birds on a landscape level. Plos One 7.	Guam
Rollins, Lee A., Mark F. Richardson, and Richard Shine. A genetic perspective on rapid evolution in cane toads (Rhinella marina). Molecular Ecology 24:2264-2276.	Australia												1
Romero, David, Jose C. Baez, Francisco Ferri-Yanez, Jesus J. Bellido, and Raimundo Real. Modelling Favourability for Invasive Species Encroachment to Identify Areas of Native Species Vulnerability. Scientific World Journal.	Spain
Rose, Jonathan P., and Brian D. Todd. Projecting Invasion Risk of Non-Native Watersnakes (Nerodia fasciata and Nerodia sipedon) in the Western United States. Plos One 9.	United States: multi -see adjacent
Rosen, Gail Emilia, and Katherine F. Smith. 2010. Summarizing the evidence on the international trade in illegal wildlife. Ecohealth 7:24-32.	Global	1	1	1	1	1	1	1	1	1	1	1	1	1	1	1	1	1	1	1	1	1	1	1	1	1	1	1	1	1	1	1	1	1	1	1	1	1	1	1	1	1	1	1	1	1	1	1	1
Rowe, Jennifer C., and Tiffany S. Garcia. Impacts of Wetland Restoration Efforts on an Amphibian Assemblage in a Multi-invader Community. Wetlands 34:141-153.	United States: Oregon
Ruibal, Mariana, and Gabriel Laufer. 2012. Bullfrog Lithobates catesbeianus (Amphibia: Ranidae) tadpole diet: description and analysis for three invasive populations in Uruguay. Amphibia-Reptilia 33:355-363.	Uruguay
Russello, M. A., P. Brazaitis, J. Gratten, G. J. Watkins-Colwell, and A. Caccone. 2007. Molecular assessment of the genetic integrity, distinctiveness and phylogeographic context of the Saltwater crocodile (Crocodylus porosus) on Palau. Conservation Genetics 8:777-787.	Palau
Ryan, Maureen E., Jarrett R. Johnson, and Benjamin M. Fitzpatrick. 2009. Invasive hybrid tiger salamander genotypes impact native amphibians. Proceedings of the National Academy of Sciences of the United States of America 106:11166-11171.	United States: California
San Sebastian, Olatz, Eudald Pujol-Buxo, Nuria Garriga, Alex Richter-Boix, and Gustavo A. Llorente. Differential trophic traits between invasive and native anuran tadpoles. Aquatic Invasions 10:475-484.	Spain and France
San Sebastian, Olatz, Joan Navarro, Gustavo A. Llorente, and Alex Richter-Boix. Trophic Strategies of a Non-Native and a Native Amphibian Species in Shared Ponds. Plos One 10.	Spain and France
Sanabria, Eduardo, Yanina Ripoll, Marcelo Jordan, Lorena Quiroga, Mariano Ariza, Maria Guillemain, Mauricio Perez, and Hector Chavez. 2011. A new record for American Bullfrog (Lithobates catesbeianus) in San Juan, Argentina. Revista Mexicana De Biodiversidad 82:311-313.	Argentina									1
Sas-Kovacs, Istvan, and Eva-Hajnalka Sas-Kovacs. A non-invasive colonist yet: The presence of Podarcis muralis in the lowland course of Crisul Repede River (north-western Romania). North-Western Journal of Zoology 10:S141-S145.	Romania
Savarie, P. J., J. A. Shivik, G. C. White, J. C. Hurley, and L. Clark. 2001. Use of acetaminophen for large-scale control of brown treesnakes. Journal of Wildlife Management 65:356-365.	Guam
Savidge, Julie A., Fiona J. Qualls, and Gordon H. Rodda. 2007. Reproductive biology of the brown tree snake, Boiga irregularis (Reptilia : Colubridae), during colonization of Guam and comparison with that in their native range. Pacific Science 61:191-199.	Guam
Savidge, Julie A., James W. Stanford, Robert N. Reed, Ginger R. Haddock, and Amy A. Yackel Adams. Canine detection of free-ranging brown treesnakes on Guam. New Zealand Journal of Ecology 35:174-181.	Guam
Schaper, Andreas, Herbert Desel, Martin Ebbecke, Luc De Haro, Michael Deters, Helmut Hentschel, Maren Hermanns-Clausen, and Claus Langer. 2009. Bites and stings by exotic pets in Europe: An 11 year analysis of 404 cases from Northeastern Germany and Southeastern France. Clinical Toxicology 47:39-43.	Germany and France
Schlaepfer, M. A., P. W. Sherman, B. Blossey, and M. C. Runge. 2005. Introduced species as evolutionary traps. Ecology Letters 8:241-246.	Australia, United States												1
Schloegel, Lisa M., et al. 2012. Novel, panzootic and hybrid genotypes of amphibian chytridiomycosis associated with the bullfrog trade. Molecular Ecology 21:5162-5177.	United States: Michigan, Massachusetts, Florida, Georgia, California, Illinois
Schulte, Ulrich, Axel Hochkirch, Stefan Loetters, Dennis Roedder, Silke Schweiger, Thomas Weimann, and Michael Veith. Cryptic niche conservatism among evolutionary lineages of an invasive lizard. Global Ecology and Biogeography 21:198-211.	Austria, Belguim, Netherlands, Switzerland													1							1
Schulte, Ulrich, Franz Gassert, Philippe Geniez, Michael Veith, and Axel Hochkirch. 2012. Origin and genetic diversity of an introduced wall lizard population and its cryptic congener. Amphibia-Reptilia 33:129-140.	Germany
Schulte, Ulrich, Michael Veith, and Axel Hochkirch. Rapid genetic assimilation of native wall lizard populations (Podarcis muralis) through extensive hybridization with introduced lineages. Molecular Ecology 21:4313-4326.	Germany
Schulte, Ulrich, Michael Veith, Valentin Mingo, Corrado Modica, and Axel Hochkirch. Strong genetic differentiation due to multiple founder events during a recent range expansion of an introduced wall lizard population. Biological Invasions 15:2639-2649.	Germany
Seebacher, Frank, and Craig E. Franklin. Physiology of invasion: cane toads are constrained by thermal effects on physiological mechanisms that support locomotor performance. Journal of Experimental Biology 214:1437-1444.	Australia												1
Semeniuk, M., F. Lemckert, and R. Shine. 2007. Breeding-site selection by cane toads (Bufo marinus) and native frogs in northern New South Wales, Australia. Wildlife Research 34:59-66.	Australia												1
Sepulveda, Adam J., and Megan Layhee. DESCRIPTION OF FALL AND WINTER MOVEMENTS OF THE INTRODUCED AMERICAN BULLFROG (LITHOBATES CATESBEIANUS) IN A MONTANA, USA, POND. Herpetological Conservation and Biology 10:978-984.	United States: Montana
Sepulveda, Adam J., Megan Layhee, Dave Stagliano, Jake Chaffin, Allison Begley, and Bryce Maxell. Invasion of American bullfrogs along the Yellowstone River. Aquatic Invasions 10:69-77.	United States: Montana
Shepherd, C. R. 2000. Export of live freshwater turtles and tortoises from North Sumatra and Riau, Indonesia: A case study. Pages 112-119. Asian Turtle Trade: Proceedings of a Workshop on Conservation an D Trade of Freshwater Turtles and Tortoises in Asia.	China, Indonesia, Singapore, Hong Kong																																											1
Shilton, C. M., G. P. Brown, S. Benedict, and R. Shine. 2008. Spinal arthropathy associated with Ochrobactrum anthropi in free-ranging cane toads (Chaunus [Bufo] marinus) in Australia. Veterinary Pathology 45:85-94.	Australia												1
Shine, Richard, and Benjamin L. Phillips. Unwelcome and unpredictable: the sorry saga of cane toads in Australia. Austral Ark: the State of Wildlife in Australia and New Zealand:83-104.	Australia												1
Shine, Richard, and J. Sean Doody. 2011. Invasive species control: understanding conflicts between researchers and the general community. Frontiers in Ecology and the Environment 9:400-406.	Australia												1
Shine, Richard, Matthew Greenlees, Michael Crossland, and David Nelson. 2009. The myth of the toad-eating frog. Frontiers in Ecology and the Environment 7:359-361.	Australia												1
Shine, Richard. A review of ecological interactions between native frogs and invasive cane toads in Australia. Austral Ecology 39:1-16.	Australia												1
Shine, Richard. Invasive species as drivers of evolutionary change: cane toads in tropical Australia. Evolutionary Applications 5:107-116.	Australia												1
Shine, Richard. THE ECOLOGICAL IMPACT OF INVASIVE CANE TOADS (BUFO MARINUS) IN AUSTRALIA. Quarterly Review of Biology 85:253-291.	Australia												1
Shivik, J. A. 1998. Brown tree snake response to visual and olfactory cues. Journal of Wildlife Management 62:105-111.	Guam
Shivik, J. A., P. J. Savarie, and L. Clark. 2002. Aerial delivery of baits to brown treesnakes. Wildlife Society Bulletin 30:1062-1067.	Guam
Short, Kristen Harfmann, and Kenneth Petren. 2012. Rapid species displacement during the invasion of Florida by the tropical house gecko Hemidactylus mabouia. Biological Invasions 14:1177-1186.	United States: Florida
Short, Kristen Harfmann, and Kenneth Petren. Fine-Scale Genetic Structure Arises during Range Expansion of an Invasive Gecko. Plos One 6.	United States: Florida
Shrader-Frechette, K. 2001. Non-indigenous species and ecological explanation. Biology & Philosophy 16:507-519.	NA
Siers, Shane R., Julie A. Savidge, and Robert N. Reed. Invasive Brown Treesnake Movements at Road Edges Indicate Road-Crossing Avoidance. Journal of Herpetology 48:500-505.	Guam
Silvano, D. L., and M. V. Segalla. 2005. Conservation of Brazilian amphibians. Conservation Biology 19:653-658.	Brazil																													1
Silva-Rocha, I., D. Salvi, and M. A. Carretero. 2012. Genetic data reveal a multiple origin for the populations of the Italian wall lizard Podarcis sicula (Squamata: Lacertidae) introduced in the Iberian Peninsula and Balearic islands. Italian Journal of Zoology 79:502-510.	Portugal, Spain
Silva-Rocha, Iolanda, Daniele Salvi, D. James Harris, Susana Freitas, Chris Davis, Jim Foster, Guntram Deichsel, Chloe Adamopoulou, and Miguel A. Carretero. Molecular assessment of Podarcis sicula populations in Britain, Greece and Turkey reinforces a multiple-origin invasion pattern in this species. Acta Herpetologica 9:253-258.	Greece, Turkey, United Kingdom
Silva-Rocha, Iolanda, Daniele Salvi, Neftali Sillero, Jose A. Mateo, and Miguel A. Carretero. Snakes on the Balearic Islands: An Invasion Tale with Implications for Native Biodiversity Conservation. Plos One 10.	Spain
Simison, W. Brian, Anna B. Sellas, Kevin A. Feldheim, and James F. Parham. Isolation and characterization of microsatellite markers for identifying hybridization and genetic pollution associated with red-eared slider turtles (Trachemys scripta elegans). Conservation Genetics Resources 5:1139-1140.	United States: Indiana, Texas, Louisiana
Sin, Hans, Karen H. Beard, and William C. Pitt. 2008. An invasive frog, Eleutherodactylus coqui, increases new leaf production and leaf litter decomposition rates through nutrient cycling in Hawaii. Biological Invasions 10:335-345.	United States: Hawaii
Smart, Adam S., Reid Tingley, Andrew R. Weeks, Anthony R. van Rooyen, and Michael A. McCarthy. Environmental DNA sampling is more sensitive than a traditional survey technique for detecting an aquatic invader. Ecological Applications 25:1944-1952.	Australia												1
Smith, Catherine A., and Kenneth L. Krysko. 2007. Distributional comments on the teiid lizards (Squamata : Teiidae) of Florida with a key to species. Caribbean Journal of Science 43:260-265.	United States: Florida
Smith, Geoffrey R., and Amber A. Burgett. 2012. Effects of nutrient enrichment and changes in the background tadpole community on American bullfrog tadpoles. Herpetological Journal 22:173-178.	United States: Ohio
Smith, K. G. 2005. Effects of nonindigenous tadpoles on native tadpoles in Florida: evidence of competition. Biological Conservation 123:433-441.	United States: Florida
Smith, K. G. 2006. Keystone predators (eastern newts, Notophthalmus viridescens) reduce the impacts of an aquatic invasive species. Oecologia 148:342-349.	United States: Florida
Smith, K. G. 2006. Patterns of nonindigenous herpetofaunal richness and biotic homogenization among Florida counties. Biological Conservation 127:327-335.	United States: Florida
Smith, Michael J., Hal Cogger, Brendan Tiernan, Dion Maple, Christopher Boland, Fionnuala Napier, Tanya Detto, and Peter Smith. AN OCEANIC ISLAND REPTILE COMMUNITY UNDER THREAT: THE DECLINE OF REPTILES ON CHRISTMAS ISLAND, INDIAN OCEAN. Herpetological Conservation and Biology 7:206-218.	Christmas Island																																												1
Solis, Rigoberto, Gabriel Lobos, Susan F. Walker, Matthew Fisher, and Jaime Bosch. 2010. Presence of Batrachochytrium dendrobatidis in feral populations of Xenopus laevis in Chile. Biological Invasions 12:1641-1646.	Chile																																										1
Somaweera, R., and R. Shine. 2012. The (non) impact of invasive cane toads on freshwater crocodiles at Lake Argyle in tropical Australia. Animal Conservation 15:152-163.	Australia												1
Somaweera, R., R. Shine, J. Webb, T. Dempster, and M. Letnic. 2013. Why does vulnerability to toxic invasive cane toads vary among populations of Australian freshwater crocodiles? Animal Conservation 16:86-96.	Australia												1
Somaweera, Ruchira, Jonathan K. Webb, Gregory P. Brown, and Richard Shine. Hatchling Australian freshwater crocodiles rapidly learn to avoid toxic invasive cane toads. Behaviour 148:501-517.	Australia												1
Somaweera, Ruchira, Matthew Brien, and Richard Shine. THE ROLE OF PREDATION IN SHAPING CROCODILIAN NATURAL HISTORY. Herpetological Monographs 27:23-51.	Australia												1
Somaweera, Ruchira, Michael R. Crossland, and Richard Shine. 2011. Assessing the potential impact of invasive cane toads on a commercial freshwater fishery in tropical Australia. Wildlife Research 38:380-385.	Australia												1
Somaweera, Ruchira, Nilusha Somaweera, and Richard Shine. 2010. Frogs under friendly fire: How accurately can the general public recognize invasive species? Biological Conservation 143:1477-1484.	Australia												1
Soorae, Pritpal S., Myyas Al Quarqaz, and Andrew S. Gardner. 2010. An overview and checklist of the native and alien herpetofauna of the United Arab Emirates. Herpetological Conservation and Biology 5:529-536.	United Arab Emirates
Spinks, P. Q., G. B. Pauly, J. J. Crayon, and H. B. Shaffer. 2003. Survival of the western pond turtle (Emys marmorata) in an urban California environment. Biological Conservation 113:257-267.	United States: California
Stitt, E. W., and G. T. Downard. 2000. Status of the California red-legged frog and California tiger salamander at Concord Naval Weapons Station, California. Pages 32-39. Transactions of the Western Section of the Wildlife Society.	United States: California
Sugawara, Hirotaka, Hiroo Takahashi, and Fumio Hayashi. Microsatellite Analysis of the Population Genetic Structure of Anolis carolinensis Introduced to the Ogasawara Islands. Zoological Science 32:47-52.	Japan
Sumiyama, Daisuke, Hidemasa Izumiya, Tomoko Kanazawa, and Koichi Murata. Salmonella Infection in Green Anoles (Anolis carolinensis), an Invasive Alien Species on Chichi Island of the Ogasawara Archipelago in Japan. Journal of Veterinary Medical Science 76:461-465.	Japan
Tamukai, Kenichi, Yumi Une, Atsushi Tominaga, Kazutaka Suzuki, and Koichi Goka. Batrachochytrium dendrobatidis prevalence and haplotypes in domestic and imported pet amphibians in Japan. Diseases of Aquatic Organisms 109:165-175.	Japan
Tan, Choo Hock, Shin Yee Fung, Michelle Khai Khun Yap, Poh Kuan Leong, Jia Lee Liew, and Nget Hong Tan. Unveiling the elusive and exotic: Venomics of the Malayan blue coral snake (Calliophis bivirgata flaviceps). Journal of Proteomics 132:1-12.	Malaysia
Teillac-Deschamps, Pauline, Romain Lorrilliere, Veronique Servais, Virginie Delmas, Antoine Cadi, and Anne-Caroline Prevot-Julliard. 2009. Management strategies in urban green spaces: Models based on an introduced exotic pet turtle. Biological Conservation 142:2258-2269.	France, Metropolitan
Thomson, Robert C., Phillip Q. Spinks, and H. Bradley Shaffer. 2010. Distribution and abundance of invasive red-eared sliders (Trachemys scripta elegans) in California's Sacramento River Basin and possible impacts on native western pond turtles (Emys marmorata). Chelonian Conservation and Biology 9:297-+.	United States: California
Tikel, D., D. Paetkau, M. N. Cortinas, R. Leblois, C. Moritz, and A. Estoup. 2000. Polymerase chain reaction primers for polymorphic microsatellite loci in the invasive toad species Bufo marinus. Molecular Ecology 9:1927-1929.	Australia												1
Tingley, R., M. J. Greenlees, and R. Shine. 2012. Hydric balance and locomotor performance of an anuran (Rhinella marina) invading the Australian arid zone. Oikos 121:1959-1965.	Australia												1
Tingley, Reid, and Richard Shine. Desiccation Risk Drives the Spatial Ecology of an Invasive Anuran (Rhinella marina) in the Australian Semi-Desert. Plos One 6.	Australia												1
Tingley, Reid, Benjamin L. Phillips, and Richard Shine. 2011. Establishment success of introduced amphibians increases in the presence of congeneric species. American Naturalist 177:382-388.	Global	1	1	1	1	1	1	1	1	1	1	1	1	1	1	1	1	1	1	1	1	1	1	1	1	1	1	1	1	1	1	1	1	1	1	1	1	1	1	1	1	1	1	1	1	1	1	1	1
Tingley, Reid, Benjamin L. Phillips, Mike Letnic, Gregory P. Brown, Richard Shine, and Stuart J. E. Baird. Identifying optimal barriers to halt the invasion of cane toads Rhinella marina in arid Australia. Journal of Applied Ecology 50:129-137.	Australia												1
Tingley, Reid, Christina M. Romagosa, Fred Kraus, David Bickford, Benjamin L. Phillips, and Richard Shine. 2010. The frog filter: amphibian introduction bias driven by taxonomy, body size and biogeography. Global Ecology and Biogeography 19:496-503.	Global	1	1	1	1	1	1	1	1	1	1	1	1	1	1	1	1	1	1	1	1	1	1	1	1	1	1	1	1	1	1	1	1	1	1	1	1	1	1	1	1	1	1	1	1	1	1	1	1
Tingley, Reid, Marcelo Vallinoto, Fernando Sequeira, and Michael R. Kearney. Realized niche shift during a global biological invasion. Proceedings of the National Academy of Sciences of the United States of America 111:10233-10238.	Australia												1
Tinsley, Richard C., Lucy C. Stott, Mark E. Viney, Barbara K. Mable, and Matthew C. Tinsley. Extinction of an introduced warm-climate alien species, Xenopus laevis, by extreme weather events. Biological Invasions 17:3183-3195.	United Kingdom
Tinsley, Richard C., Peter G. Coxhead, Lucy C. Stott, Matthew C. Tinsley, Maya Z. Piccinni, and Matthew J. Guille. Chytrid fungus infections in laboratory and introduced Xenopus laevis populations: assessing the risks for UK native amphibians. Biological Conservation 184:380-388.	United Kingdom
Toennes, Stefan W., Martin Peters, Christine Osmann, Werner Pogoda, and Dietrich Mebs. Death of a South American fur seal (Arctocephalus australis) after the ingestion of toads - evaluation of toad poisoning by toxicological analysis. Berliner Und Munchener Tierarztliche Wochenschrift 128:252-256.	NA
Toledo, Luis Felipe, and Ricardo S. Ribeiro. 2009. The archipelago of Fernando de Noronha: An intriguing malformed toad hotspot in South America. Ecohealth 6:351-357.	Brazil																													1
Tolley, Krystal A., Sarah J. Davies, and Steven L. Chown. 2008. Deconstructing a controversial local range expansion: conservation biogeography of the painted reed frog (Hyperolius marmoratus) in South Africa. Diversity and Distributions 14:400-411.	South Africa
Tonione, Maria A., Natalie Reeder, and Craig C. Moritz. High Genetic Diversity Despite the Potential for Stepping-Stone Colonizations in an Invasive Species of Gecko on Moorea, French Polynesia. Plos One 6.	French Polynesia
Torchin, M. E., K. D. Lafferty, A. P. Dobson, V. J. McKenzie, and A. M. Kuris. 2003. Introduced species and their missing parasites. Nature 421:628-630.	NA
Toy, S. J., and M. J. Newfield. 2010. The accidental introduction of invasive animals as hitchhikers through inanimate pathways: a New Zealand perspective. Revue Scientifique Et Technique-Office International Des Epizooties 29:123-133.	New Zealand
Tracy, Christopher R., Keith A. Christian, John Baldwin, and Ben L. Phillips. 2012. Cane toads lack physiological enhancements for dispersal at the invasive front in Northern Australia. Biology open 1:37-42.	Australia												1
Treglia, Michael L., Alexander J. Muensch, Robert Powell, and John S. Parmerlee, Jr. 2008. Invasive Anolis sagrei on St. Vincent and its potential impact on perch heights of Anolis trinitatis. Caribbean Journal of Science 44:251-256.	St.Vincent
Trembath, D. F., and S. Fearn. 2008. Body sizes, activity times, food habits and reproduction of brown tree snakes (Boiga irregularis) (Serpentes : Colubridae) from tropical north Queensland, Australia. Australian Journal of Zoology 56:173-178.	Guam
Turvey, Nigel. Preface: of toads and men. Cane Toads: a Tale of Sugar, Politics and Flawed Science:IX-+.	Australia												1
Tuttle, Nathania C., Karen H. Beard, and Robert Al-Chokhachy. 2008. Aerially applied citric acid reduces the density of an invasive frog in Hawaii, USA. Wildlife Research 35:676-683.	United States: Hawaii
Tuttle, Nathania C., Karen H. Beard, and William C. Pitt. 2009. Invasive litter, not an invasive insectivore, determines invertebrate communities in Hawaiian forests. Biological Invasions 11:845-855.	United States: Hawaii
Tyrrell, Claudine L., Michelle T. Christy, Gordon H. Rodda, Amy A. Yackel Adams, Aaron R. Ellingson, Julie A. Savidge, Kathy Dean-Bradley, and Richard Bischof. 2009. Evaluation of trap capture in a geographically closed population of brown treesnakes on Guam. Journal of Applied Ecology 46:128-135.	Guam
Ujvari, Beata, and Thomas Madsen. 2009. Increased mortality of naive varanid lizards after the invasion of non-native cane toads (Bufo marinus). Herpetological Conservation and Biology 4:248-251.	Australia												1
Ujvari, Beata, Richard Shine, and Thomas Madsen. 2011. Detecting the impact of invasive species on native fauna: Cane toads (Bufo marinus), frillneck lizards (Chlamydosaurus kingii) and the importance of spatial replication. Austral Ecology 36:126-130.	Australia												1
Unger, Shem D., Erin F. Abernethy, Stacey L. Lance, Rochelle R. Beasley, Bruce A. Kimball, Thomas W. McAuliffe, Kenneth L. Jones, and Olin E. Rhodes, Jr. Development and characterization of 33 novel polymorphic microsatellite markers for the brown tree snake Boiga irregularis. BMC research notes 8:658-658.	Guam
Urban, Mark C., Ben L. Phillips, David K. Skelly, and Richard Shine. 2007. The cane toad's (Chaunus [Bufo] marinus) increasing ability to invade Australia is revealed by a dynamically updated range model. Proceedings of the Royal Society B-Biological Sciences 274:1413-1419.	Australia												1
Urban, Mark C., Ben L. Phillips, David K. Skelly, and Richard Shine. 2008. A toad more traveled: The heterogeneous invasion dynamics of cane toads in Australia. American Naturalist 171:E134-E148.	Australia												1
Urosevic, Aleksandar, Ljiljana Tomovic, Rastko Ajtic, Aleksandar Simovic, and Georg Dzukic. Alterations in the reptilian fauna of Serbia: Introduction of exotic and anthropogenic range expansion of native species. Herpetozoa 28:115-132.	Serbia
Valdeon, Aitor, Arine Crespo-Diaz, Aitziber Egana-Callejo, and Alberto Gosa. 2010. Update of the pond slider Trachemys scripta (Schoepff, 1792) records in Navarre (Northern Spain), and presentation of the Aranzadi Turtle Trap for its population control. Aquatic Invasions 5:297-302.	Spain
Vamberger, Melita, Claudia Corti, Heiko Stuckas, and Uwe Fritz. 2011. Is the imperilled spur-thighed tortoise (Testudo graeca) native in Sardinia? Implications from population genetics and for conservation. Amphibia-Reptilia 32:9-25.	Italy
van Buurt, Gerard. 2006. Conservation of amphibians and reptiles in Aruba, Curacao and Bonaire. Pages 145-159. Conservation of Caribbean Island Herpetofaunas, Vol 1: Conservation Biology and the Wider Caribbean.	Netherlands Antilles, Aruba											1
Van Kleeck, Melissa J., Luciano M. Chiaverano, and Brenden S. Holland. Prey-associated head-size variation in an invasive lizard in the Hawaiian Islands. Biological Journal of the Linnean Society 116:626-636.	United States: Hawaii
van Rensburg, Berndt J., Olaf L. F. Weyl, Sarah J. Davies, Nicola J. van Wilgen, Dian Spear, Christian T. Chimimba, and Faansie Peacock. Invasive vertebrates of South Africa. Pages 325-378. Biological Invasions: Economic and Environmental Costs of Alien Plant, Animal, and Microbe Species, 2nd Edition.	South Africa
van Wilgen, N. J., J. R. U. Wilson, J. Elith, B. A. Wintle, and D. M. Richardson. 2010. Alien invaders and reptile traders: what drives the live animal trade in South Africa? Animal Conservation 13:24-32.	South Africa
van Wilgen, Nicola J., and David M. Richardson. 2011. Is phylogenetic relatedness to native species important for the establishment of reptiles introduced to California and Florida? Diversity and Distributions 17:172-181.	United States: California, Florida
van Wilgen, Nicola J., and David M. Richardson. 2012. The roles of climate, phylogenetic relatedness, introduction effort, and reproductive traits in the establishment of non-native reptiles and amphibians. Conservation Biology 26:267-277.	United States: California, Florida
van Wilgen, Nicola J., David M. Richardson, and Ernst H. W. Laard. 2008. Alien reptiles and amphibians in South Africa: Towards a pragmatic management strategy. South African Journal of Science 104:13-20.	South Africa
van Wilgen, Nicola J., Nuria Roura-Pascual, and David M. Richardson. 2009. A quantitative climate-match score for risk-assessment screening of reptile and amphibian introductions. Environmental Management 44:590-607.	United States: California, Florida
van Winkel, Dylan, and John Lane. 2012. The invasive cane toad (Bufo marinus) in West New Britain, Papua New Guinea: observations and potential impacts on native wildlife. Biological Invasions 14:1985-1990.	United Kingdom and Papua New Guinea
Vanderduys, E. P., and A. S. Kutt. Is the Asian house gecko, Hemidactylus frenatus, really a threat to Australia's biodiversity? Australian Journal of Zoology 60:361-367.	Australia												1
Vannini, A., G. Bruni, M. Cantini, E. Tricarico, and A. F. Inghilesi. Updating the distribution of the American bullfrog Lithobates catesbeianus (Anura: Ranidae) in Tuscany (Central Italy), with a note on predatory interactions with red swamp crayfish Procambarus clarkii (Decapoda: Cambaridae). Italian Journal of Zoology 82:416-424.	Italy
Vargas-Salinas, Fernando. 2006. Breeding behavior and colonization success of the Cuban treefrog Osteopilus septentrionalis. Herpetologica 62:398-408.	Puerto Rico
Vasconcelos, Raquel, Evandro Lopes, and Bruno H. Martins. Agama agama: a charter tourist in the Cape Verde Islands? African Journal of Herpetology 63:34-46.	Cape Verde																																						1
Vasconcelos, Raquel, Jose Carlos Brito, Salvador Carranza, and D. James Harris. Review of the distribution and conservation status of the terrestrial reptiles of the Cape Verde Islands. Oryx 47:77-87.	Cape Verde																																						1
Vazquez-Dominguez, Ella, Marco Suarez-Atilano, Warren Booth, Cristopher Gonzalez-Baca, and Alfredo D. Cuaron. Genetic evidence of a recent successful colonization of introduced species on islands: Boa constrictor imperator on Cozumel Island. Biological Invasions 14:2101-2116.	Mexico
Velo-Anton, Guillermo, Raquel Godinho, Cesar Ayres, Nuno Ferrand, and Adolfo Cordero Rivera. 2007. Assignment tests applied to relocate individuals of unknown origin in a threatened species, the European pond turtle (Emys orbicularis). Amphibia-Reptilia 28:475-484.	Portugal, Spain
Verdade, Vanessa K., Marianna Dixo, and Felipe F. Curcio. Risks of Extinction of Frogs and Toads as a Result of Environmental Changes. Estudos AvanÃ§ados 24:161-172.	Brazil																													1
Verneau, O., C. Palacios, T. Platt, M. Alday, E. Billard, J. F. Allienne, C. Basso, and L. H. Du Preez. Invasive species threat: parasite phylogenetics reveals patterns and processes of host-switching between non-native and native captive freshwater turtles. Parasitology 138:1778-1792.	France
Villalobos-Molina, Felipe, Ignacio Troncoso-Toro, Edgardo Loyola-Gonzalez, Alvaro Robles-Sepulveda, Javier Aguilar-Valdes, Italo Fernandez-Fonseca, and Alvaro Luzio-Quiroga. Determination of Parasitic Forms in Feces of Snakes: Boa constrictor and Python regius. Revista Cientifica-Facultad De Ciencias Veterinarias 24:454-457.	Chile																																										1
Villarroel, Leomar, Carmen Zulay Garcia, Francisco Nava-Gonzalez, and Margarita Lampo. Susceptibility of the endangered frog Dendropsophus meridensis to the pathogenic fungus Batrachochytrium dendrobatidis. Diseases of Aquatic Organisms 107:69-75.	Venezuela
Vogel, Gretchen. 2008. Developmental biology - Proposed frog ban makes a splash. Science 319:1472-1472.	United Kingdom
Vogel, Laura S., and Joseph H. K. Pechmann. 2010. Response of Fowler's toad (Anaxyrus fowleri) to competition and hydroperiod in the presence of the invasive coastal plain toad (Incilius nebulifer). Journal of Herpetology 44:382-389.	United States: Louisiana
Vredenburg, Vance T., Stephen A. Felt, Erica C. Morgan, Samuel V. G. McNally, Sabrina Wilson, and Sherril L. Green. Prevalence of Batrachochytrium dendrobatidis in Xenopus Collected in Africa (1871-2000) and in California (2001-2010). Plos One 8.	United States: California
Vuillaume, Barbara, Victorien Valette, Olivier Lepais, Frederic Grandjean, and Michel Breuil. Genetic Evidence of Hybridization between the Endangered Native Species Iguana delicatissima and the Invasive Iguana iguana (Reptilia, Iguanidae) in the Lesser Antilles: Management Implications. Plos One 10.	Antigua & Barbuda, Guadelope, Martinique, Netherlands Antilles, St. Lucia, Antigua						1		1
Walguarnery, J.W., R.M. Goodman, and A.C. Echternacht. 2012. Thermal biology and temperature selection in juvenile lizards of co-occurring native and introduced Anolis species. Journal of Herpetology 46:620-624.	United States: Florida
Wang, Jian, Haitao Shi, Shijia Hu, Kai Ma, and Chuang Li. Interspecific Differences in Diet between Introduced Red-eared Sliders and Native Turtles in China. Asian Herpetological Research 4:190-196.	China																																											1
Wang, Yihua, and Yiming Li. 2009. Habitat selection by the introduced American Bullfrog (Lithobates catesbeianus) on Daishan Island, China. Journal of Herpetology 43:205-211.	China																																											1
Ward-Fear, G., D. J. Pearson, G. P. Brown, Balanggarra Rangers, and R. Shine. Ecological immunization: in situ training of free-ranging predatory lizards reduces their vulnerability to invasive toxic prey. Biology Letters 12.	Australia												1
Ward-Fear, G., G.P. Brown, and R. Shine. 2010. Factors affecting the vulnerability of cane toads (Bufo marinus) to predation by ants. Biological Journal of the Linnean Society 99:738-751.	Australia												1
Ward-Fear, Georgia, Gregory P. Brown, and Richard Shine. Using a native predator (the meat ant, Iridomyrmex reburrus) to reduce the abundance of an invasive species (the cane toad, Bufo marinus) in tropical Australia. Journal of Applied Ecology 47:273-280.	Australia												1
Ward-Fear, Georgia, Gregory P. Brown, Matthew J. Greenlees, and Richard Shine. 2009. Maladaptive traits in invasive species: in Australia, cane toads are more vulnerable to predatory ants than are native frogs. Functional Ecology 23:559-568.	Australia												1
Warner, Daniel A., Melissa A. Moody, Rory S. Telemeco, and Jason J. Kolbe. 2012. Egg environments have large effects on embryonic development, but have minimal consequences for hatchling phenotypes in an invasive lizard. Biological Journal of the Linnean Society 105:25-41.	United States: Florida
Warrick, Brandon J., Leslie V. Boyer, and Steven A. Seifert. Non-Native (Exotic) Snake Envenomations in the US, 2005-2011. Toxins 6:2899-2911.	United States
Webb, J. K., R. Shine, and K. A. Christian. 2005. Does intraspecific niche partitioning in a native predator influence its response to an invasion by a toxic prey species? Austral Ecology 30:201-209.	Australia												1
Webb, Jonathan K., David Pearson, and Richard Shine. A small dasyurid predator (Sminthopsis virginiae) rapidly learns to avoid a toxic invader. Wildlife Research 38:726-731.	Australia												1
Webb, Jonathan K., Gregory P. Brown, Travis Child, Matthew J. Greenlees, Benjamin L. phillips, and Richard Shine. 2008. A native dasyurid predator (common planigale, Planigale maculata) rapidly learns to avoid a toxic invader. Austral Ecology 33:821-829.	Australia												1
Webb, Jonathan K., Peter S. Harlow, and David A. Pike. Australian reptiles and their conservation. Austral Ark: the State of Wildlife in Australia and New Zealand:354-381.	Australia												1
Weldon, Che, Atherton L. De Villiers, and Louis H. Du Preez. 2007. Quantification of the trade in Xenopus laevis from South Africa, with implications for biodiversity conservation. African Journal of Herpetology 56:77-83.	South Africa
While, Geoffrey M., Joseph Williamson, Graham Prescott, Terezia Horvathova, Belen Fresnillo, Nicholas J. Beeton, Ben Halliwell, Sozos Michaelides, and Tobias Uller. Adaptive responses to cool climate promotes persistence of a non-native lizard. Proceedings of the Royal Society B-Biological Sciences 282.	France, Italy, United Kingdom
White, A. W., and R. Shine. 2009. The extra-limital spread of an invasive species via 'stowaway' dispersal: toad to nowhere? Animal Conservation 12:38-45.	Australia												1
Whittier, J. M., and D. Limpus. 1996. Reproductive patterns of a biologically invasive species: The brown tree snake (Boiga irregularis) in eastern Australia. Journal of Zoology 238:591-597.	Guam
Wijethunga, Uditha, Matthew Greenlees, and Richard Shine. The Acid Test: pH Tolerance of the Eggs and Larvae of the Invasive Cane Toad (Rhinella marina) in Southeastern Australia. Physiological and Biochemical Zoology 88:433-443.	Australia												1
Willson, John D., Michael E. Dorcas, and Raymond W. Snow. 2011. Identifying plausible scenarios for the establishment of invasive Burmese pythons (Python molurus) in Southern Florida. Biological Invasions 13:1493-1504.	United States: Florida
Wilson, Byron S., Susan E. Koenig, Rick van Veen, Erika Miersma, and D. Craig Rudolph. 2011. Cane toads a threat to West Indian wildlife: mortality of Jamaican boas attributable to toad ingestion. Biological Invasions 13:55-60.	Jamaica
Wingate, David B. The successful elimination of Cane toads, Bufo marinus, from an island with breeding habitat off Bermuda. Biological Invasions 13:1487-1492.	Bermuda																							1
Wirga, Monika, and Tomasz Majtyka. Do climatic requirements explain the northern range of European reptiles? Common wall lizard Podarcis muralis (Laur.) (Squamata, Lacertidae) as an example. North-Western Journal of Zoology 11:296-303.	Multi - see adjacent		1	1							1			1	1					1	1						1						1
Witmer, Gary W., and Pam L. Fuller. 2011. Vertebrate species introductions in the United States and its territories. Current Zoology 57:559-567.	United States
Witmer, Gary W., Nathan P. Snow, and Rachael S. Moulton. Efficacy of potential chemical control compounds for removing invasive American bullfrogs (Rana catesbeiana). Springerplus 4.	United States: Colorado
Woinarski, J. C. Z., et al. Monitoring indicates rapid and severe decline of native small mammals in Kakadu National Park, northern Australia. Wildlife Research 37:116-126.	Australia												1
Woinarski, J. C. Z., J. C. McCosker, G. Gordon, B. Lawrie, C. James, J. Augusteyn, L. Slater, and T. Danvers. 2006. Monitoring change in the vertebrate fauna of central Queensland, Australia, over a period of broad-scale vegetation clearance, 1973-2002. Wildlife Research 33:263-274.	Australia												1
Woinarski, J. C. Z., S. Ward, T. Mahney, J. Bradley, K. Brennan, M. Ziembicki, and A. Fisher. The mammal fauna of the Sir Edward Pellew island group, Northern Territory, Australia: refuge and death-trap. Wildlife Research 38:307-322.	Australia												1
Woinarski, John C. Z., et al. The disappearing mammal fauna of northern Australia: context, cause, and response. Conservation Letters 4:192-201.	Australia												1
Woodward, D. L., R. Khakhria, and W. M. Johnson. 1997. Human salmonellosis associated with exotic pets. Journal of Clinical Microbiology 35:2786-2790.	Canada																																					1
Woolbright, L. L., A. H. Hara, C. M. Jacobsen, W. J. Mautz, and F. L. Benevides. 2006. Population densities of the Coqui, Eleutherodactylus coqui (Anura : Leptodactylidae) in newly invaded Hawaii and in native Puerto Rico. Journal of Herpetology 40:122-126.	United States: Hawaii
Wycherley, J., S. Doran, and T. J. C. Beebee. 2003. Tracing aliens: Identification of introduced water frogs in Britain by male advertisement call characteristics. Herpetological Journal 13:43-50.	United Kingdom
Xu, Haigen, et al. 2006. The distribution and economic losses of alien species invasion to China. Biological Invasions 8:1495-1500.	China																																											1
Xu, Haigen, et al. 2006. The status and causes of alien species invasion in China. Biodiversity and Conservation 15:2893-2904.	China																																											1
Yamauchi, Takeo, Tomoko Nishibori, and Dai Suzuki. First Report of Ozobranchus jantseanus (Hirudinida: Ozobranchidae) Parasitizing the Exotic Red-Eared Slider Trachemys scripta elegans in Japan. Comparative Parasitology 79:348-349.	Japan
Yang, Daode, Edna Gonzalez-Bernal, Matthew Greenlees, and Richard Shine. 2012. Interactions between native and invasive gecko lizards in tropical Australia. Austral Ecology 37:592-599.	Australia												1
Yu, Tong Lei, Michael Busam, and David A. Pike. A tradeoff between mate-quality recognition and species recognition in male Bufo gargarizans that co-occur with Rana catesbeiana. Animal Biology 64:49-58.	China																																											1
Zampella, R. A., and J. F. Bunnell. 2000. The distribution of anurans in two river systems of a coastal plain watershed. Journal of Herpetology 34:210-221.	United States: New Jersey
Zampella, Robert A., John F. Bunnell, Kim J. Laidig, and Nicholas A. Procopio, III. 2010. Aquatic degradation in shallow coastal plain lakes: Gradients or thresholds? Ecological Indicators 10:303-310.	United States: New Jersey
Zarones, Lainie, Adrienne Sussman, John M. Morton, Sheldon Plentovich, Sarah Faegre, Celestino Aguon, Arjun Amar, and Renee Robinette Ha. Population status and nest success of the Critically Endangered Mariana Crow Corvus kubaryi on Rota, Northern Mariana Islands. Bird Conservation International 25:220-233.	Guam, Mariana Islands
Zeisset, I., and T. J. C. Beebee. 2003. Population genetics of a successful invader: the marsh frog Rana ridibunda in Britain. Molecular Ecology 12:639-646.	United Kingdom
Zhang, Fang, Juan Zhao, Yujie Zhang, Kevin Messenger, and Yong Wang. Antipredator Behavioral Responses of Native and Exotic Tadpoles to Novel Predator. Asian Herpetological Research 6:51-58.	China																																											1
Ziembicki, Mark R., et al. Stemming the tide: progress towards resolving the causes of decline and implementing management responses for the disappearing mammal fauna of northern Australia decadencia y la aplicaciÃ³n de respuestas de manejo ante la desapariciÃ³n de mamÃ­feros del norte de Australia. Therya 6:169-225.	Australia												1
Zozaya, Stephen M., Ross A. Alford, and Lin Schwarzkopf. Invasive house geckos are more willing to use artificial lights than are native geckos. Austral Ecology 40:982-987.	Australia												1
Sum		24	24	24	25	23	30	22	29	29	24	33	239	26	25	23	22	24	30	24	35	25	23	29	24	27	25	23	23	62	28	25	25	23	23	25	23	34	25	32	23	23	34	46	26	26	27	25	23
[truncated: 1,400 more columns]

## Sheet: Caribbean
Paper	Arim, M., S. R. Abades, P. E. Neill, M. Lima, and P. A. Marquet. 2006. Spread dynamics of invasive species. Proceedings of the National Academy of Sciences of the United States of America 103:374-378.	Bellard, C., C. Leclerc, and F. Courchamp. Combined impacts of global changes on biodiversity across the USA. Scientific Reports 5.	Bellard, C., P. Genovesi, and J. M. Jeschke. Global patterns in threats to vertebrates by biological invasions. Proceedings. Biological sciences / The Royal Society 283.	Bellard, Celine, Wilfried Thuiller, Boris Leroy, Piero Genovesi, Michel Bakkenes, and Franck Courchamp. 2013. Will climate change promote future invasions? Global Change Biology 19:3740-3748.	Berglund, Helena, Johannes Jaremo, and Goran Bengtsson. 2009. Endemism predicts intrinsic vulnerability to nonindigenous species on islands. American Naturalist 174:94-101.	Berthon, Katherine. How do native species respond to invaders? Mechanistic and trait-based perspectives. Biological Invasions 17:2199-2211.	Broadley, Donald G., and Van Wallach. 2009. A review of the eastern and southern African blind-snakes (Serpentes: Typhlopidae), excluding Letheobia Cope, with the description of two new genera and a new species. Zootaxa:1-100.	Chuang, Angela, and Christopher R. Peterson. Expanding population edges: theories, traits, and trade-offs. Global Change Biology 22:494-512.	Cohen, M. M. 2001. Frog decline, frog malformations, and a comparison of frog and human health. American Journal of Medical Genetics 104:101-109.	Fall, Michael W., Michael L. Avery, Tyler A. Campbell, Peter J. Egan, Richard M. Engeman, David Pimentel, William C. Pitt, Stephanie A. Shwiff, and Gary W. Witmer. Rodents and other vertebrate invaders in the United States. Pages 381-410. Biological Invasions: Economic and Environmental Costs of Alien Plant, Animal, and Microbe Species, 2nd Edition.	Freeman, J. L., N. Beccue, and A. L. Rayburn. 2005. Differential metamorphosis alters the endocrine response in anuran larvae exposed to T-3 and atrazine. Aquatic Toxicology 75:263-276.	Furman, Benjamin L. S., Adam J. Bewick, Tia L. Harrison, Eli Greenbaum, Vaclav Gvozdik, Chifundera Kusamba, and Ben J. Evans. Pan-African phylogeography of a model organism, the African clawed frog 'Xenopus laevis'. Molecular Ecology 24:909-925.	Garcia-Diaz, Pablo, Joshua V. Ross, Cesar Ayres, and Phillip Cassey. Understanding the biological invasion risk posed by the global wildlife trade: propagule pressure drives the introduction and establishment of Nearctic turtles. Global Change Biology 21:1078-1091.	Gaur, A., A. Reddy, S. Annapoorni, B. Satyarebala, and S. Shivaji. 2006. The origin of Indian Star tortoises (Geochelone elegans) based on nuclear and mitochondrial DNA analysis: A story of rescue and repatriation. Conservation Genetics 7:231-240.	Goodenough, A. E. Are the ecological impacts of alien species misrepresented? A review of the "native good, alien bad" philosophy. Community Ecology 11:13-21.	Henderson, R. W. 2004. Lesser Antillean snake faunas: distribution, ecology, and conservation concerns. Oryx 38:311-320.	Hoop, R. K. 1997. Public health implications of exotic pet mycobacteriosis. Seminars in Avian and Exotic Pet Medicine 6:3-8.	Jacobson, E. R. 1993. IMPLICATIONS OF INFECTIOUS-DISEASES FOR CAPTIVE PROPAGATION AND INTRODUCTION PROGRAMS OF THREATENED ENDANGERED REPTILES. Journal of Zoo and Wildlife Medicine 24:245-255.	Kats, L. B., and R. P. Ferrer. 2003. Alien predators and amphibian declines: review of two decades of science and the transition to conservation. Diversity and Distributions 9:99-110.	Kolker, S., T. Itsekzon, A. M. Yinnon, and T. Lachish. Osteomyelitis due to Salmonella enterica subsp arizonae: the price of exotic pets. Clinical Microbiology and Infection 18:167-170.	Lorvelec, Olivier, and Michel Pascal. 2006. Vertebrates of Clipperton Island after one and a half century of ecological disruptions. Revue D Ecologie-La Terre Et La Vie 61:135-158.	McKenzie, Valerie J., and Anna C. Peterson. Pathogen pollution and the emergence of a deadly amphibian pathogen. Molecular Ecology 21:5151-5154.	Perkins, T. Alex. 2012. Evolutionarily labile species interactions and spatial spread of invasive species. American Naturalist 179:E37-E54.	Perry, Gad, and Michael Farmer. 2011. Reducing the risk of biological invasion by creating incentives for pet sellers and owners to do the right thing. Journal of Herpetology 45:134-141.	Peters, Maureen B., Karen H. Beard, Cris Hagen, Eric M. O'Neill, Karen E. Mock, William C. Pitt, and Travis C. Glenn. 2008. Isolation of microsatellite loci from the coqui frog, Eleutherodactylus coqui. Molecular Ecology Resources 8:139-141.	Phillips, Ben L., and Andrew V. Suarez. The role of behavioural variation in the invasion of new areas. Pages 190-200. Behavioural Responses to a Changing World: Mechanisms and Consequences.	Pilliod, David S., Richard A. Griffiths, and Sergius L. Kuzmin. Ecological Impacts of Non-Native Species. Pages 3343-3382. Amphibian Biology, Vol 10: Conservation and Decline of Amphibians: Ecological Aspects, Effect of Humans, and Management.	Pintor, Lauren M., and James E. Byers. Do native predators benefit from non-native prey? Ecology Letters 18:1174-1180.	Rataj, Aleksandra Vergles, Renata Lindtner-Knific, Ksenija Vlahovic, Urska Mavri, and Alenka Dovc. Parasites in pet reptiles. Acta Veterinaria Scandinavica 53.	Reed, R. N., and F. Kraus. 2010. Invasive reptiles and amphibians: global perspectives and local solutions. Animal Conservation 13:3-4.	Ricciardi, Anthony, and Jill Cohen. 2007. The invasiveness of an introduced species does not predict its impact. Biological Invasions 9:309-315.	Rödder, D., Ulrich Schulte, and Luis Felipe Toledo. High environmental niche overlap between the fungus Batrachochytrium dendrobatidis and invasive bullfrogs (Lithobates catesbeianus) enhance the potential of disease transmission in the Americas. North-Western Journal of Zoology 9:178-184.	Shrader-Frechette, K. 2001. Non-indigenous species and ecological explanation. Biology & Philosophy 16:507-519.	Toennes, Stefan W., Martin Peters, Christine Osmann, Werner Pogoda, and Dietrich Mebs. Death of a South American fur seal (Arctocephalus australis) after the ingestion of toads - evaluation of toad poisoning by toxicological analysis. Berliner Und Munchener Tierarztliche Wochenschrift 128:252-256.	Torchin, M. E., K. D. Lafferty, A. P. Dobson, V. J. McKenzie, and A. M. Kuris. 2003. Introduced species and their missing parasites. Nature 421:628-630.	Maglia, A. M., A. T. Peterson, and C. Hessman. 2003. Invasive potential of Xenopus laevis in North America: Consequences for amphibian declines. Integrative and Comparative Biology 43:1025-1025.	Amiel, Joshua J., Reid Tingley, and Richard Shine. 2011. Smart moves: Effects of relative brain size on establishment success of invasive amphibians and reptiles. Plos One 6.	Capinha, Cesar, and Beatriz Pateiro-Lopez. Predicting species distributions in new areas or time periods with alpha-shapes. Ecological Informatics 24:231-237.	Ferreira, Rodrigo B., Karen H. Beard, Stephen L. Peterson, Sharon A. Poessel, and Colin M. Callahan. 2012. Establishment of introduced reptiles increases with the presence and richness of native congeners. Amphibia-Reptilia 33:387-392.	Ficetola, Gentile Francesco, Wilfried Thuiller, and Claude Miaud. 2007. Prediction and validation of the potential global distribution of a problematic alien invasive species - the American bullfrog. Diversity and Distributions 13:476-485.	Liu, Xuan, Jason R. Rohr, and Yiming Li. Climate, vegetation, introduced hosts and trade shape a global wildlife pandemic. Proceedings of the Royal Society B-Biological Sciences 280.	McKinney, M. L. 2006. Correlated non-native species richness of birds, mammals, herptiles and plants: scale effects of area, human population and native plants. Biological Invasions 8:415-425.	Measey, G. J., D. Roedder, S. L. Green, R. Kobayashi, F. Lillo, G. Lobos, R. Rebelo, and J. M. Thirion. 2012. Ongoing invasions of the African clawed frog, Xenopus laevis: a global review. Biological Invasions 14:2255-2270.	Rödder, D., Sebastian Schmidtlein, Michael Veith, and Stefan Loetters. 2009. Alien Invasive Slider Turtle in Unpredicted Habitat: A Matter of Niche Shift or of Predictors Studied? Plos One 4.	Schaper, Andreas, Herbert Desel, Martin Ebbecke, Luc De Haro, Michael Deters, Helmut Hentschel, Maren Hermanns-Clausen, and Claus Langer. 2009. Bites and stings by exotic pets in Europe: An 11 year analysis of 404 cases from Northeastern Germany and Southeastern France. Clinical Toxicology 47:39-43.	van Wilgen, Nicola J., and David M. Richardson. 2011. Is phylogenetic relatedness to native species important for the establishment of reptiles introduced to California and Florida? Diversity and Distributions 17:172-181.	van Wilgen, Nicola J., and David M. Richardson. 2012. The roles of climate, phylogenetic relatedness, introduction effort, and reproductive traits in the establishment of non-native reptiles and amphibians. Conservation Biology 26:267-277.	van Wilgen, Nicola J., Nuria Roura-Pascual, and David M. Richardson. 2009. A quantitative climate-match score for risk-assessment screening of reptile and amphibian introductions. Environmental Management 44:590-607.	Bomford, Mary, Fred Kraus, Simon C. Barry, and Emma Lawrence. 2009. Predicting establishment success for alien reptiles and amphibians: a role for climate matching. Biological Invasions 11:713-724.
Anguilla																																					1	1	1	1	1	1	1	1
Antigua & Barbuda																																					1	1	1	1	1	1	1	1
Aruba																																					1	1	1	1	1	1	1	1
Barbados																																					1	1	1	1	1	1	1	1
Bermuda																																					1	1	1	1	1	1	1	1
British Virgin Is.																																					1	1	1	1	1	1	1	1
Cayman Is.																																					1	1	1	1	1	1	1	1
Cuba																																					1	1	1	1	1	1	1	1
Dominica																																					1	1	1	1	1	1	1	1
Dominican Republic																																					1	1	1	1	1	1	1	1
French Guiana																																					1	1	1	1	1	1	1	1
Grenada																																					1	1	1	1	1	1	1	1
Guadeloupe																																					1	1	1	1	1	1	1	1
Guyana																																					1	1	1	1	1	1	1	1
Haiti																																					1	1	1	1	1	1	1	1
Jamaica																																					1	1	1	1	1	1	1	1
Martinique																																					1	1	1	1	1	1	1	1
Netherlands Antilles																																					1	1	1	1	1	1	1	1
Puerto Rico																																					1	1	1	1	1	1	1	1
Sao Tome & Principe																																					1	1	1	1	1	1	1	1
St. Kitts & Nevis																																					1	1	1	1	1	1	1	1
St. Lucia																																					1	1	1	1	1	1	1	1
St. Vincent & the Grenadines																																					1	1	1	1	1	1	1	1
The Bahamas																																					1	1	1	1	1	1	1	1
Trinidad & Tobago																																					1	1	1	1	1	1	1	1
Turks & Caicos Is.																																					1	1	1	1	1	1	1	1
Virgin Is.																																					1	1	1	1	1	1	1	1
	0	0	0	0	0	0	0	0	0	0	0	0	0	0	0	0	0	0	0	0	0	0	0	0	0	0	0	0	0	0	0	0	0	0	0	0	27	27	27	27	27	27	27	27	0	0	0	0	0
	69
[truncated: 787 more columns]

## Sheet: Data for ARC GIS
Country (shapefile 1)	Country (shapefile 2)	Number of papers	Number of papers, no global	Number of papers in review sp study	Number of species in review	Number species in Kraus	Established Kraus	Studies (no global) per established species	Location specific studies per established species	Species studied per established species	Total papers minus species established	Differential papers per species established normalised	Differential species studied per species established normalised
Afghanistan	Afghanistan	24	2	1	0	0	0	NA	NA	NA	2	0.0103093	0
Albania	Albania	24	2	2	1	0	0	NA	NA	NA	2	0.0103093	0.00359712
Algeria	Algeria	24	2	1	0	0	0	NA	NA	NA	2	0.0103093	0
American Samoa	American Samoa	25	3	2	2	3	3	1	0.666667	0.666667	0	0	-0.00359712
Andorra		22	0	0	0	0	0	NA	NA	NA	0	0	0
Angola	Angola	23	1	0	0	0	0	NA	NA	NA	1	0.00515464	0
Anguilla	Anguilla	30	8	6	12	8	5	1.6	1.2	2.4	3	0.0154639	0.0251799
Antartica	Antarctica	22	0	0	0	0	0	NA	NA	NA	0	0	0
Antigua & Barbuda	Antigua & Barbuda	29	7	6	9	6	5	1.4	1.2	1.8	2	0.0103093	0.0143885
Argentina	Argentina	29	7	6	1	5	5	1.4	1.2	0.2	2	0.0103093	-0.0143885
Armenia	Armenia	24	2	2	1	0	0	NA	NA	NA	2	0.0103093	0.00359712
Aruba	Aruba	33	11	9	16	10	9	1.22222	1	1.77778	2	0.0103093	0.0251799
Australia	Australia	239	217	213	28	61	23	9.43478	9.26087	1.21739	194	1	0.0179856
Austria	Austria	26	4	2	1	14	5	0.8	0.4	0.2	-1	-0.00515464	-0.0143885
Azerbaijan	Azerbaijan	25	3	1	0	0	0	NA	NA	NA	3	0.0154639	0
Bahamas	The Bahamas	34	12	10	35	25	17	0.705882	0.588235	2.05882	-5	-0.0257732	0.0647482
Bahrain	Bahrain	23	1	0	0	2	2	0.5	0	0	-1	-0.00515464	-0.00719424
Bangladesh	Bangladesh	24	2	1	0	0	0	NA	NA	NA	2	0.0103093	0
Barbados	Barbados	30	8	7	10	2	2	4	3.5	5	6	0.0309278	0.028777
Belarus	Belarus	24	2	1	0	0	0	NA	NA	NA	2	0.0103093	0
Belgium	Belgium	35	13	10	5	24	3	4.33333	3.33333	1.66667	10	0.0515464	0.00719424
Belize	Belize	25	3	2	0	4	3	1	0.666667	0	0	0	-0.0107914
Benin	Benin	23	1	0	0	1	1	1	0	0	0	0	-0.00359712
Bermuda	Bermuda	29	7	5	5	9	6	1.16667	0.833333	0.833333	1	0.00515464	-0.00359712
Bhutan	Bhutan	24	2	1	0	0	0	NA	NA	NA	2	0.0103093	0
Bolivia	Bolivia	27	5	3	0	1	0	NA	NA	NA	5	0.0257732	0
Bosnia And Herzegovina	Bosnia & Herzegovina	25	3	1	0	0	0	NA	NA	NA	3	0.0154639	0
Botswana	Botswana	23	1	0	0	0	0	NA	NA	NA	1	0.00515464	0
Bouvet Island	Bouvet I.	23	1	0	0	0	0	NA	NA	NA	1	0.00515464	0
Brazil	Brazil	62	40	36	24	26	5	8	7.2	4.8	35	0.180412	0.0683453
British Indian Ocean Territory		22	0	1	0	0	0	NA	NA	NA	0	0	0
Brunei Darussalam	Brunei	25	3	1	0	0	0	NA	NA	NA	3	0.0154639	0
Bulgaria	Bulgaria	25	3	1	0	0	0	NA	NA	NA	3	0.0154639	0
Burkina Faso	Burkina Faso	23	1	0	0	0	0	NA	NA	NA	1	0.00515464	0
Burundi	Burundi	23	1	0	0	0	0	NA	NA	NA	1	0.00515464	0
Cambodia	Cambodia	25	3	1	0	0	0	NA	NA	NA	3	0.0154639	0
Cameroon	Cameroon	23	1	0	0	1	1	1	0	0	0	0	-0.00359712
Canada	Canada	34	12	9	5	17	9	1.33333	1	0.555556	3	0.0154639	-0.0143885
Cape Verde	Cape Verde	25	3	2	3	1	1	3	2	3	2	0.0103093	0.00719424
Cayman Islands	Cayman Is.	32	10	8	20	16	11	0.909091	0.727273	1.81818	-1	-0.00515464	0.0323741
Central African Republic	Central African Republic	23	1	0	0	1	1	1	0	0	0	0	-0.00359712
Chad	Chad	23	1	0	0	0	0	NA	NA	NA	1	0.00515464	0
Chile	Chile	34	12	11	6	12	4	3	2.75	1.5	8	0.0412371	0.00719424
China	China	47	25	25	47	15	11	2.27273	2.27273	4.27273	14	0.0721649	0.129496
Christmas Island	Christmas I.	26	4	2	5	7	6	0.666667	0.333333	0.833333	-2	-0.0103093	-0.00359712
Cocos (Keeling) Islands	Cocos Is.	26	4	3	2	3	3	1.33333	1	0.666667	1	0.00515464	-0.00359712
Columbia	Colombia	27	5	3	1	11	5	1	0.6	0.2	0	0	-0.0143885
Comoros	Comoros	25	3	2	1	8	8	0.375	0.25	0.125	-5	-0.0257732	-0.0251799
Congo	Congo	23	1	0	0	0	0	NA	NA	NA	1	0.00515464	0
Cook Islands	Cook Is.	25	3	2	2	5	4	0.75	0.5	0.5	-1	-0.00515464	-0.00719424
Costa Rica	Costa Rica	26	4	2	0	8	7	0.571429	0.285714	0	-3	-0.0154639	-0.0251799
Cote D'ivoire (Ivory Coast)	Cote d'Ivoire	23	1	0	0	1	1	1	0	0	0	0	-0.00359712
Croatia	Croatia	25	3	1	0	0	0	NA	NA	NA	3	0.0154639	0
Cuba	Cuba	31	9	7	15	8	6	1.5	1.16667	2.5	3	0.0154639	0.0323741
Cyprus	Cyprus	26	4	1	0	3	0	NA	NA	NA	4	0.0206186	0
Czech Republic	Czech Republic	27	5	2	1	2	0	NA	NA	NA	5	0.0257732	0.00359712
Denmark	Denmark	26	4	1	0	5	1	4	1	0	3	0.0154639	-0.00359712
Djibouti	Djibouti	23	1	0	0	0	0	NA	NA	NA	1	0.00515464	0
Dominica	Dominica	29	7	6	11	7	3	2.33333	2	3.66667	4	0.0206186	0.028777
Dominican Republic	Dominican Republic	30	8	6	11	6	6	1.33333	1	1.83333	2	0.0103093	0.0179856
East Timor	Timor-Leste	23	1	1	0	0	0	NA	NA	NA	1	0.00515464	0
Ecuador	Ecuador	30	8	6	34	8	7	1.14286	0.857143	4.85714	1	0.00515464	0.0971223
Egypt	Egypt	24	2	0	0	11	8	0.25	0	0	-6	-0.0309278	-0.028777
El Salvador	El Salvador	25	3	2	0	2	2	1.5	1	0	1	0.00515464	-0.00719424
Equatorial Guinea	Equatorial Guinea	24	2	1	1	2	2	1	0.5	0.5	0	0	-0.00359712
Eritrea	Eritrea	23	1	0	0	2	2	0.5	0	0	-1	-0.00515464	-0.00719424
Estonia	Estonia	25	3	1	0	0	0	NA	NA	NA	3	0.0154639	0
Ethiopia	Ethiopia	23	1	0	0	0	0	NA	NA	NA	1	0.00515464	0
Falkland Islands (Malvinas)	Falkland Is.	23	1	0	0	0	0	NA	NA	NA	1	0.00515464	0
Faroe Islands	Faroe Is.	23	1	0	0	0	0	NA	NA	NA	1	0.00515464	0
Fiji	Fiji	28	6	4	3	5	5	1.2	0.8	0.6	1	0.00515464	-0.00719424
Finland	Finland	25	3	1	0	1	0	NA	NA	NA	3	0.0154639	0
France, Metropolitan	France	51	29	25	20	30	14	2.07143	1.78571	1.42857	15	0.0773196	0.0215827
French Guiana	French Guiana	28	6	4	1	3	3	2	1.33333	0.333333	3	0.0154639	-0.00719424
French Polynesia	French Polynesia	27	5	4	3	4	4	1.25	1	0.75	1	0.00515464	-0.00359712
French Southern Territories	French Southern & Antarctic Lands	22	0	0	0	0	0	NA	NA	NA	0	0	0
Gabon	Gabon	23	1	0	0	1	1	1	0	0	0	0	-0.00359712
Gambia	The Gambia	23	1	0	0	0	0	NA	NA	NA	1	0.00515464	0
Georgia	Georgia	23	1	1	0	0	0	NA	NA	NA	1	0.00515464	0
Germany	Germany	35	13	9	12	43	7	1.85714	1.28571	1.71429	6	0.0309278	0.0179856
Ghana	Ghana	23	1	0	0	0	0	NA	NA	NA	1	0.00515464	0
Gibralter	Gibraltar	24	2	0	0	0	0	NA	NA	NA	2	0.0103093	0
Greece	Greece	29	7	4	2	13	9	0.777778	0.444444	0.222222	-2	-0.0103093	-0.0251799
Greenland	Greenland	23	1	0	0	0	0	NA	NA	NA	1	0.00515464	0
Grenada	Grenada	29	7	6	10	5	4	1.75	1.5	2.5	3	0.0154639	0.0215827
Guadeloupe	Guadeloupe	28	6	5	15	10	8	0.75	0.625	1.875	-2	-0.0103093	0.0251799
Guam	Guam	69	47	45	18	35	11	4.27273	4.09091	1.63636	36	0.185567	0.0251799
Guatemala	Guatemala	25	3	2	0	2	2	1.5	1	0	1	0.00515464	-0.00719424
Guinea	Guinea	23	1	0	0	0	0	NA	NA	NA	1	0.00515464	0
Guinea Bissau	Guinea-Bissau	23	1	0	0	0	0	NA	NA	NA	1	0.00515464	0
Guyana	Guyana	27	5	3	0	4	4	1.25	0.75	0	1	0.00515464	-0.0143885
Haiti	Haiti	29	7	4	8	3	3	2.33333	1.33333	2.66667	4	0.0206186	0.0179856
Heard and McDonald Islands	Heard I. & McDonald Is.	23	1	0	0	0	0	NA	NA	NA	1	0.00515464	0
Honduras	Honduras	26	4	3	1	4	4	1	0.75	0.25	0	0	-0.0107914
Hong Kong		24	2	3	4	9	2	1	1.5	2	0	0	0.00719424
Hungary	Hungary	26	4	2	1	2	1	4	2	1	3	0.0154639	0
Iceland	Iceland	24	2	1	0	0	0	NA	NA	NA	2	0.0103093	0
India	India	26	4	3	2	6	4	1	0.75	0.5	0	0	-0.00719424
Indonesia	Indonesia	31	9	7	70	15	11	0.818182	0.636364	6.36364	-2	-0.0103093	0.21223
Iran	Iran	24	2	1	0	1	1	2	1	0	1	0.00515464	-0.00359712
Iraq	Iraq	23	1	0	0	1	1	1	0	0	0	0	-0.00359712
Ireland	Ireland	25	3	1	0	7	2	1.5	0.5	0	1	0.00515464	-0.00719424
Israel	Israel	25	3	1	1	3	2	1.5	0.5	0.5	1	0.00515464	-0.00359712
Italy	Italy	42	20	18	8	35	19	1.05263	0.947368	0.421053	1	0.00515464	-0.0395683
Jamaica	Jamaica	32	10	8	11	8	6	1.66667	1.33333	1.83333	4	0.0206186	0.0179856
Japan	Japan	52	30	28	124	51	35	0.857143	0.8	3.54286	-5	-0.0257732	0.320144
Jordan	Jordan	24	2	1	4	0	0	NA	NA	NA	2	0.0103093	0.0143885
Kazakhstan	Kazakhstan	23	1	1	0	1	1	1	1	0	0	0	-0.00359712
Kenya	Kenya	23	1	1	0	3	2	0.5	0.5	0	-1	-0.00515464	-0.00719424
Kirabati	Kiribati	25	3	2	2	3	2	1.5	1	1	1	0.00515464	0
Korea, Democratic People's Republic of	North Korea	23	1	1	0	0	0	NA	NA	NA	1	0.00515464	0
Korea, Republic of	South Korea	27	5	5	3	3	3	1.66667	1.66667	1	2	0.0103093	0
Kuwait	Kuwait	23	1	0	0	1	1	1	0	0	0	0	-0.00359712
Kyrgyzstan	Kyrgyzstan	22	0	0	0	1	1	0	0	0	-1	-0.00515464	-0.00359712
Laos, Peoples Democratic Republic of	Laos	25	3	1	0	0	0	NA	NA	NA	3	0.0154639	0
Latvia	Latvia	24	2	1	0	0	0	NA	NA	NA	2	0.0103093	0
Lebanon	Lebanon	23	1	0	0	0	0	NA	NA	NA	1	0.00515464	0
Lesotho	Lesotho	23	1	0	0	0	0	NA	NA	NA	1	0.00515464	0
Liberia	Liberia	23	1	0	0	0	0	NA	NA	NA	1	0.00515464	0
Liby An Arab Jamahiriya	Libya	23	1	0	0	1	1	1	0	0	0	0	-0.00359712
Liechtenstein	Liechtenstein	22	0	0	0	0	0	NA	NA	NA	0	0	0
Lithuania	Lithuania	24	2	1	0	0	0	NA	NA	NA	2	0.0103093	0
Luxembourg	Luxembourg	24	2	1	0	1	0	NA	NA	NA	2	0.0103093	0
Macedonia, The Former Republic of Yugoslavia	Macedonia	24	2	1	0	0	0	NA	NA	NA	2	0.0103093	0
Macua		22	0	0	0	0	0	NA	NA	NA	0	0	0
Madagascar	Madagascar	26	4	5	2	10	7	0.571429	0.714286	0.285714	-3	-0.0154639	-0.0179856
Malawi	Malawi	23	1	0	0	0	0	NA	NA	NA	1	0.00515464	0
Malaysia	Malaysia	26	4	2	1	6	4	1	0.5	0.25	0	0	-0.0107914
Maldives	Maldives	24	2	1	0	8	3	0.666667	0.333333	0	-1	-0.00515464	-0.0107914
Mali	Mali	23	1	0	0	0	0	NA	NA	NA	1	0.00515464	0
Malta	Malta	26	4	1	0	31	6	0.666667	0.166667	0	-2	-0.0103093	-0.0215827
Marshall Islands	Marshall Is.	26	4	2	1	5	3	1.33333	0.666667	0.333333	1	0.00515464	-0.00719424
Martinique	Martinique	32	10	8	20	7	5	2	1.6	4	5	0.0257732	0.0539568
Mauritania	Mauritania	23	1	0	0	1	1	1	0	0	0	0	-0.00359712
Mauritius	Mauritius	36	14	13	34	21	15	0.933333	0.866667	2.26667	-1	-0.00515464	0.0683453
Mayotte	Mayotte	23	1	1	0	0	0	NA	NA	NA	1	0.00515464	0
Mexico	Mexico	36	14	12	10	19	18	0.777778	0.666667	0.555556	-4	-0.0206186	-0.028777
Micronesia, (Federated States of)	Micronesia	30	8	7	5	13	6	1.33333	1.16667	0.833333	2	0.0103093	-0.00359712
Moldova, Republic of	Moldova	24	2	1	0	0	0	NA	NA	NA	2	0.0103093	0
Monaco	Monaco	22	0	0	0	0	0	NA	NA	NA	0	0	0
Mongolia	Mongolia	22	0	0	0	0	0	NA	NA	NA	0	0	0
Montserrat	Montserrat	28	6	4	3	1	1	6	4	3	5	0.0257732	0.00719424
Morocco	Morocco	24	2	1	0	3	1	2	1	0	1	0.00515464	-0.00359712
Mozambique	Mozambique	23	1	1	0	2	2	0.5	0.5	0	-1	-0.00515464	-0.00719424
Myanmar	Myanmar	25	3	1	0	0	0	NA	NA	NA	3	0.0154639	0
Namibia	Namibia	23	1	0	0	4	3	0.333333	0	0	-2	-0.0103093	-0.0107914
Nauru	Nauru	25	3	2	2	1	1	3	2	2	2	0.0103093	0.00359712
Nepal	Nepal	24	2	1	0	0	0	NA	NA	NA	2	0.0103093	0
Netherlands	Netherlands	30	8	6	5	11	2	4	3	2.5	6	0.0309278	0.0107914
Netherlands Antilles	Netherlands Antilles	30	8	7	34	23	10	0.8	0.7	3.4	-2	-0.0103093	0.0863309
New Caledonia	New Caledonia	28	6	4	3	3	3	2	1.33333	1	3	0.0154639	0
New Zealand	New Zealand	35	13	10	29	87	4	3.25	2.5	7.25	9	0.0463918	0.0899281
Nicaragua	Nicaragua	26	4	2	0	2	2	2	1	0	2	0.0103093	-0.00719424
Niger	Niger	23	1	0	0	0	0	NA	NA	NA	1	0.00515464	0
Nigeria	Nigeria	23	1	0	0	1	1	1	0	0	0	0	-0.00359712
Niue	Niue	25	3	2	2	0	0	NA	NA	NA	3	0.0154639	0.00719424
Norfolk Island	Norfolk I.	24	2	1	1	2	0	NA	NA	NA	2	0.0103093	0.00359712
Northern Mariana Islands	Northern Mariana Is.	32	10	8	4	9	6	1.66667	1.33333	0.666667	4	0.0206186	-0.00719424
Norway	Norway	24	2	1	0	0	0	NA	NA	NA	2	0.0103093	0
Oman	Oman	23	1	0	0	3	3	0.333333	0	0	-2	-0.0103093	-0.0107914
Pakistan	Pakistan	24	2	1	0	1	1	2	1	0	1	0.00515464	-0.00359712
Palau	Palau	30	8	6	5	8	6	1.33333	1	0.833333	2	0.0103093	-0.00359712
Panama	Panama	28	6	4	4	9	9	0.666667	0.444444	0.444444	-3	-0.0154639	-0.0179856
Papua New Guinea	Papua New Guinea	28	6	5	3	3	3	2	1.66667	1	3	0.0154639	0
Paraguay	Paraguay	24	2	2	0	1	0	NA	NA	NA	2	0.0103093	0
Peru	Peru	27	5	3	0	3	2	2.5	1.5	0	3	0.0154639	-0.00719424
Philippines	Philippines	29	7	5	3	5	4	1.75	1.25	0.75	3	0.0154639	-0.00359712
Pitcairn	Pitcairn Is.	24	2	1	1	0	0	NA	NA	NA	2	0.0103093	0.00359712
Poland	Poland	33	11	9	72	3	0	NA	NA	NA	11	0.056701	0.258993
Portugal	Portugal	34	12	9	6	16	10	1.2	0.9	0.6	2	0.0103093	-0.0143885
Puerto Rico	Puerto Rico	37	15	13	23	18	12	1.25	1.08333	1.91667	3	0.0154639	0.0395683
Qatar	Qatar	23	1	0	0	0	0	NA	NA	NA	1	0.00515464	0
Reunion	Reunion	25	3	3	1	15	13	0.230769	0.230769	0.0769231	-10	-0.0515464	-0.0431655
Romania	Romania	26	4	3	1	0	0	NA	NA	NA	4	0.0206186	0.00359712
Russian Federation	Russia	24	2	1	0	6	4	0.5	0.25	0	-2	-0.0103093	-0.0143885
Rwanda	Rwanda	23	1	0	0	0	0	NA	NA	NA	1	0.00515464	0
Saint Lucia	St. Lucia	30	8	6	10	5	5	1.6	1.2	2	3	0.0154639	0.0179856
Samoa	Samoa	22	0	0	0	3	2	0	0	0	-2	-0.0103093	-0.00719424
San Marino	San Marino	22	0	0	0	0	0	NA	NA	NA	0	0	0
Sao Tome and Principe	Sao Tome & Principe	23	1	0	0	1	1	1	0	0	0	0	-0.00359712
Saudi Arabia	Saudi Arabia	24	2	1	1	5	4	0.5	0.25	0.25	-2	-0.0103093	-0.0107914
Senegal	Senegal	23	1	0	0	2	2	0.5	0	0	-1	-0.00515464	-0.00719424
Seychelles	Seychelles	26	4	3	2	12	8	0.5	0.375	0.25	-4	-0.0206186	-0.0215827
Sierra Leone	Sierra Leone	23	1	0	0	0	0	NA	NA	NA	1	0.00515464	0
Singapore	Singapore	30	8	5	24	9	5	1.6	1	4.8	3	0.0154639	0.0683453
Slovakia	Slovakia	25	3	1	0	1	1	3	1	0	2	0.0103093	-0.00359712
Slovenia	Slovenia	26	4	2	2	3	0	NA	NA	NA	4	0.0206186	0.00719424
Solomon Islands	Solomon Is.	26	4	2	2	3	3	1.33333	0.666667	0.666667	1	0.00515464	-0.00359712
Somalia	Somalia	23	1	0	0	3	2	0.5	0	0	-1	-0.00515464	-0.00719424
South Africa	South Africa	30	8	7	285	15	7	1.14286	1	40.7143	1	0.00515464	1
South Georgia and the South Sandwich Islands	South Georgia & the South Sandwich Is.	23	1	0	0	0	0	NA	NA	NA	1	0.00515464	0
Spain	Spain	62	40	37	29	45	22	1.81818	1.68182	1.31818	18	0.0927835	0.0251799
Sri Lanka	Sri Lanka	24	2	1	0	3	2	1	0.5	0	0	0	-0.00719424
St. Helena	St. Helena	23	1	0	0	3	2	0.5	0	0	-1	-0.00515464	-0.00719424
St. Pierre and Miquelon	St. Pierre & Miquelon	22	0	0	0	0	0	NA	NA	NA	0	0	0
St.Kitts & Nevis	St. Kitts & Nevis	27	5	4	4	2	2	2.5	2	2	3	0.0154639	0.00719424
St.Vincent	St. Vincent & the Grenadines	31	9	7	11	4	3	3	2.33333	3.66667	6	0.0309278	0.028777
Sudan	Sudan	23	1	0	0	1	1	1	0	0	0	0	-0.00359712
Suriname	Suriname	27	5	3	0	9	6	0.833333	0.5	0	-1	-0.00515464	-0.0215827
Svalbard and the Jan Mayen Islands	Svalbard	22	0	0	0	0	0	NA	NA	NA	0	0	0
Swaziland	Swaziland	23	1	0	0	0	0	NA	NA	NA	1	0.00515464	0
Sweden	Sweden	25	3	1	0	3	0	NA	NA	NA	3	0.0154639	0
Switzerland	Switzerland	34	12	10	7	12	10	1.2	1	0.7	2	0.0103093	-0.0107914
Syrian Arab Republic	Syria	23	1	0	0	1	1	1	0	0	0	0	-0.00359712
Taiwan, Province of China	Taiwan	25	3	0	0	0	0	NA	NA	NA	3	0.0154639	0
Tajikistan	Tajikistan	23	1	1	0	1	1	1	1	0	0	0	-0.00359712
Tanzania, United Republic of	Tanzania	24	2	1	0	3	3	0.666667	0.333333	0	-1	-0.00515464	-0.0107914
Thailand	Thailand	28	6	4	31	4	2	3	2	15.5	4	0.0206186	0.104317
Togo	Togo	23	1	0	0	1	1	1	0	0	0	0	-0.00359712
Tokelau	Tokelau	24	2	1	1	0	0	NA	NA	NA	2	0.0103093	0.00359712
Tonga	Tonga	25	3	2	2	1	1	3	2	2	2	0.0103093	0.00359712
Trinidad & Tobago	Trinidad & Tobago	27	5	3	4	8	6	0.833333	0.5	0.666667	-1	-0.00515464	-0.00719424
Tunisia	Tunisia	24	2	1	0	0	0	NA	NA	NA	2	0.0103093	0
Turkey	Turkey	25	3	2	1	4	3	1	0.666667	0.333333	0	0	-0.00719424
Turkmenistan	Turkmenistan	23	1	1	0	1	1	1	1	0	0	0	-0.00359712
Turks and Caicos Islands	Turks & Caicos Is.	29	7	6	13	2	2	3.5	3	6.5	5	0.0257732	0.0395683
Tuvula	Tuvalu	24	2	1	1	1	1	2	1	1	1	0.00515464	0
Uganda	Uganda	23	1	0	0	0	0	NA	NA	NA	1	0.00515464	0
Ukraine	Ukraine	25	3	1	0	2	1	3	1	0	2	0.0103093	-0.00359712
United Arab Emirates	United Arab Emirates	25	3	2	8	2	2	1.5	1	4	1	0.00515464	0.0215827
United Kingdom	United Kingdom	52	30	27	92	62	13	2.30769	2.07692	7.07692	17	0.0876289	0.284173
United States	United States	217	195	192	451	288	108	1.80556	1.77778	4.17593	87	0.448454	1.23381
United States Minor Outlying Islands		22	0	0	0	0	0	NA	NA	NA	0	0	0
United States: Alabama		28	6	2	1	8	5	1.2	0.4	0.2	1	0.00515464	-0.0143885
United States: Alaska		28	6	1	0	2	2	3	0.5	0	4	0.0206186	-0.00719424
United States: Arizona		31	9	3	2	20	9	1	0.333333	0.222222	0	0	-0.0251799
United States: Arkansas		28	6	2	1	3	1	6	2	1	5	0.0257732	0
United States: California		63	41	35	65	76	19	2.15789	1.84211	3.42105	22	0.113402	0.165468
United States: Colorado		31	9	5	1	32	1	9	5	1	8	0.0412371	0
United States: Connecticut		27	5	1	0	7	2	2.5	0.5	0	3	0.0154639	-0.00719424
United States: Delaware		27	5	1	0	1	0	NA	NA	NA	5	0.0257732	0
United States: District of Columbia		27	5	1	0	2	1	5	1	0	4	0.0206186	-0.00359712
United States: Florida		108	86	82	236	122	50	1.72	1.64	4.72	36	0.185567	0.669065
United States: Georgia		31	9	4	3	7	6	1.5	0.666667	0.5	3	0.0154639	-0.0107914
United States: Hawaii		68	46	45	15	59	30	1.53333	1.5	0.5	16	0.0824742	-0.0539568
United States: Idaho		31	9	4	3	2	1	9	4	3	8	0.0412371	0.00719424
United States: Illinois		29	7	3	1	25	7	1	0.428571	0.142857	0	0	-0.0215827
United States: Indiana		29	7	3	2	18	1	7	3	2	6	0.0309278	0.00359712
United States: Iowa		27	5	1	0	10	2	2.5	0.5	0	3	0.0154639	-0.00719424
United States: Kansas		29	7	2	1	16	5	1.4	0.4	0.2	2	0.0103093	-0.0143885
United States: Kentucky		28	6	2	1	5	1	6	2	1	5	0.0257732	0
United States: Louisiana		37	15	10	5	9	5	3	2	1	10	0.0515464	0
United States: Maine		28	6	2	1	5	1	6	2	1	5	0.0257732	0
United States: Maryland		28	6	2	1	16	2	3	1	0.5	4	0.0206186	-0.00359712
United States: Massachusetts		29	7	2	1	47	6	1.16667	0.333333	0.166667	1	0.00515464	-0.0179856
United States: Michigan		28	6	2	1	4	2	3	1	0.5	4	0.0206186	-0.00359712
United States: Minnesota		27	5	1	0	2	1	5	1	0	4	0.0206186	-0.00359712
United States: Mississippi		29	7	3	2	3	2	3.5	1.5	1	5	0.0257732	0
United States: Missouri		27	5	1	0	5	2	2.5	0.5	0	3	0.0154639	-0.00719424
United States: Montana		32	10	4	1	4	1	10	4	1	9	0.0463918	0
United States: Nebraska		27	5	1	0	3	1	5	1	0	4	0.0206186	-0.00359712
United States: Nevada		30	8	3	3	6	6	1.33333	0.5	0.5	2	0.0103093	-0.0107914
United States: New Hampshire		27	5	1	0	1	1	5	1	0	4	0.0206186	-0.00359712
United States: New Jersey		31	9	5	4	11	2	4.5	2.5	2	7	0.0360825	0.00719424
United States: New Mexico		29	7	2	1	14	6	1.16667	0.333333	0.166667	1	0.00515464	-0.0179856
United States: New York		30	8	3	2	8	4	2	0.75	0.5	4	0.0206186	-0.00719424
United States: North Carolina		28	6	2	1	6	2	3	1	0.5	4	0.0206186	-0.00359712
United States: North Dakota		27	5	1	0	1	0	NA	NA	NA	5	0.0257732	0
United States: Ohio		29	7	3	2	7	3	2.33333	1	0.666667	4	0.0206186	-0.00359712
United States: Oklahoma		28	6	2	1	5	2	3	1	0.5	4	0.0206186	-0.00359712
United States: Oregon		40	18	12	3	5	4	4.5	3	0.75	14	0.0721649	-0.00359712
United States: Pennsylvania		33	11	6	7	11	3	3.66667	2	2.33333	8	0.0412371	0.0143885
United States: Rhode Island		27	5	1	0	1	1	5	1	0	4	0.0206186	-0.00359712
United States: South Carolina		29	7	2	1	4	3	2.33333	0.666667	0.333333	4	0.0206186	-0.00719424
United States: South Dakota		27	5	1	0	2	1	5	1	0	4	0.0206186	-0.00359712
United States: Tennessee		27	5	1	0	3	0	NA	NA	NA	5	0.0257732	0
United States: Texas		37	15	9	124	19	15	1	0.6	8.26667	0	0	0.392086
United States: Utah		29	7	2	1	6	6	1.16667	0.333333	0.166667	1	0.00515464	-0.0179856
United States: Vermont		27	5	1	0	1	1	5	1	0	4	0.0206186	-0.00359712
United States: Virginia		29	7	2	1	21	5	1.4	0.4	0.2	2	0.0103093	-0.0143885
United States: Washington		30	8	3	1	5	4	2	0.75	0.25	4	0.0206186	-0.0107914
United States: West Virginia		27	5	1	0	2	0	NA	NA	NA	5	0.0257732	0
United States: Wisconsin		27	5	1	0	7	0	NA	NA	NA	5	0.0257732	0
United States: Wyoming		27	5	1	0	2	1	5	1	0	4	0.0206186	-0.00359712
Uruguay	Uruguay	27	5	4	1	2	2	2.5	2	0.5	3	0.0154639	-0.00359712
Uzbekistan	Uzbekistan	23	1	1	0	0	0	NA	NA	NA	1	0.00515464	0
Vanuatu	Vanuatu	26	4	2	2	6	5	0.8	0.4	0.4	-1	-0.00515464	-0.0107914
Vatican City State (Holy See)	Vatican City	22	0	0	0	0	0	NA	NA	NA	0	0	0
Venezuela	Venezuela	32	10	7	7	6	6	1.66667	1.16667	1.16667	4	0.0206186	0.00359712
Viet Nam	Vietnam	25	3	1	0	0	0	NA	NA	NA	3	0.0154639	0
Virgin Islands (British)	British Virgin Is.	28	6	5	16	5	4	1.5	1.25	4	2	0.0103093	0.0431655
Virgin Islands (U.S)	Virgin Is.	28	6	5	11	10	7	0.857143	0.714286	1.57143	-1	-0.00515464	0.0143885
Wallis and Futuna Islands	Wallis and Futuna Islands	26	4	2	2	1	1	4	2	2	3	0.0154639	0.00359712
Western Sahara	Western Sahara	23	1	0	0	0	0	NA	NA	NA	1	0.00515464	0
Yemen	Yemen	23	1	0	0	2	2	0.5	0	0	-1	-0.00515464	-0.00719424
Yugoslavia	Serbia	26	4	2	3	0	0	NA	NA	NA	4	0.0206186	0.0107914
Zaire	Congo, DRC	23	1	0	0	0	0	NA	NA	NA	1	0.00515464	0
Zambia	Zambia	23	1	0	0	0	0	NA	NA	NA	1	0.00515464	0
Zimbabwe	Zimbabwe	23	1	0	0	1	1	1	0	0	0	0	-0.00359712
	Wake I.	25	3	0	0	0	0	NA	NA	NA	3	0.0154639	0
	Montenegro	24	2	0	0	0	0	NA	NA	NA	2	0.0103093	0
	Baker I.	22	0	0	0	0	0	NA	NA	NA	0	0	0
	Gaza Strip	22	0	0	0	0	0	NA	NA	NA	0	0	0
	Guernsey	22	0	0	0	0	0	NA	NA	NA	0	0	0
	Howland I.	22	0	0	0	0	0	NA	NA	NA	0	0	0
	Ilse of Man	22	0	0	0	1	0	NA	NA	NA	0	0	0
	Jan Mayen	22	0	0	0	0	0	NA	NA	NA	0	0	0
	Jarvis I.	22	0	0	0	0	0	NA	NA	NA	0	0	0
	Jersey	22	0	0	0	0	0	NA	NA	NA	0	0	0
	Johnston Atoll	22	0	0	0	0	0	NA	NA	NA	0	0	0
	Juan De Nova I.	22	0	0	0	0	0	NA	NA	NA	0	0	0
	Midway Is.	22	0	0	0	0	0	NA	NA	NA	0	0	0
	West Bank	22	0	0	0	0	0	NA	NA	NA	0	0	0

## Sheet: Meta-data
Papers scored
Column number	Column name	Description
A	Paper	Full title of the Paper derived from the systematic review and included in the analyses.
B	Region	Verbal description of the study area at country/state (location) level.
C-IO	Afghanistan… Zimbabwe	Geographic scope of each study has been scored at country and US state level. Country names were included as per the shapefile used for analysis. Multiple countries / US states may have been scored depending on the scope of the paper.
DN	Kiribati	Inclusive of Christmas Island as this was not specified separately on the shapefile.
IP-KN	United States: Alabama…United States: Wyoming	Geographic scope of each study with reference to United States of America states, which were treated as countries for the purpose of analysis.
KO-LA	Azores (scored as Portugal)…Taiwan (scored as China)	Instances where geographic scope of the study as mentioned in the study fell within a different country in the analysis shapefile and was thus scored with the main country listed in the column heading name, e.g. Azores was not distinguished by the shapefile and was scored as a paper from Portugal.
LB-LG	Lizard… Frog	Herpetofaunal group covered by the paper, multiple groups can be scored for each paper depending on the species covered.
LH-LO	Climate…Trade	Topic of research covered in paper. Multiple topics could be scored depending on the scope of the study.
LH	Climate	Climate modelling papers; climate envelope; species distribution models
LI	Pathways	Studies on how the species got to their introduced range, and those that describe how they are moved around within the introduced range. Historical studies that reconstruct invasions. Genetic studies that show where species were introduced from.
LJ	Control	Studies that record attempts to manage or control the species. Methods to trap and remove. Evaluations of removal efficacy.
LK	Correlates	Studies that cover traits that could be correlated to a species ability to establish in a new area: A mixed bag of natural history, physiology, reproduction, performance, movements, interactions with other species. Studies of invasive species only (not how they affect other species)
LL	Distribution	Studies recording where the invasive species is within invaded range.
LM	Impacts	Studies that demonstrate impacts on (1) other species within the introduced range (these other species could be native or invasive); (2) people; (3) economy
LN	Translocation	Studies recording the deliberate introductions of species to places where they/analogs had become extinct, or rewilding of species that are ecologically similar to those extinct
LO	Trade	Studies on the trade of species within and between countries.
LP	Total	Total number of species included in the study.
LQ	Comments	Comments that may have impacted on the scoring of the paper
LR-BDP	Potomotyphlus kaupii...Trachemys venusta	Species included in the study. Synonymns included within the species as named have been included as a comment. Nomenclature was up to date at time of analysis. Multiple species could be scored depending on the scope of the study.
LR-LS	Potomotyphlus kaupii...Typhlonectes sp.	Caecilian species included in the study.
LT-MH	Alligator mississippiensis…Paleosuchus trigonatus	Crocodile species included in the study.
MI-UW	Acris crepitans crepitans… Xenopus laevis	Frog species included in the study.
UX-AIT	Acanthosaura capra... Zootoca vivipara	Lizard species included in the study.
AIU-AKF	Ambystoma laterale…Tylototriton shanjing	Salamander species included in the study.
AKG-AWQ	Acanthophis antarcticus…Zameris situla	Snake species included in the study.
AWR-BDP	Aldabrachelys gigantea…Trachemys venusta	Turtle species included in the study.
BDQ	Multi-species	Total number of species in the study. This is used in combination with Multi-location to identify studies the cover multiple species and multiple locations.
BDR	Multi-location	Total number of locations covered by the study. This is used in combination with Multi-species to identify studies the cover multiple species and multiple locations.
BDS	Multispecies and location	Does the study cover more than one species and span more than one country/state - to ensure that all species are relevant to be scored for all locations.
BDT	Country/state analysis	Should the study be included in the location level analysis - some studies did not have a particular definable geographic extent and were therefore excluded
BDU	Exclude from species analysis	Indicates which papers were excluded from the analysis that summed species per location to compare with Kraus data. Papers that covered multiple species in multiple locations or did not include specific locations were excluded.
Data for ARC GIS
A	Country (shapefile 1)	Names of countries as per first shapefile used
B	Country (shapefile 2)	Names of countries as per second shapefile used
C	Number of papers	Total number of papers that included this state/country (location) within their geographic scope. This includes studies that had global extent, but may not explicitly have done any work in the country.
D	Number of papers, no global	Total number of papers that included this state/country (location) within their geographical scope, excluding studies with a global extent as these may not explicitly have collected or interpretted data for the country/state in question.
E	Number of papers in review sp study	The number of papers that included this state/country (location) within their geographical scope, excluding global studies and studies that covered multiple species and multiple locations where all the species in the paper were not present in all the locations in the paper.
F	Number of species in review	Number of species covered by the papers in "Number of papers in review sp study"
G	Number species in Kraus	Total number of species recorded in Kraus to have been introduced to this country/state (location)
H	Established Kraus	Total number of species recorded in Kraus as "Y", i.e. established within the particular country/state (location)
I	Studies (no global) per established species	The number of papers that included this state/country (location) within their geographical scope, excluding global studies, as a ratio of species established in that location (state/country)
J	Location specific studies per established species	The number of papers that specifically included this state/country (location) within their geographical scope as a ratio of species established in that location (state/country). All global studies and studies that covered multiple species and locations, where all the species in the paper were not present in all the locations in the paper were excluded.
K	Species studied per established species	The number of species in the peer-reviewed literature for the country/state (location) as a fraction of the number of established species in that location
L	Total papers minus species established	Difference between the number of studies in a location (country/state) exclusive of global studies (D), and the number of established non-native reptile or amphibian species in that location
M	Differential papers per species established normalised	The difference between the number of studies conducted in a particular country/state (location) (D) and the number of species known to be established in that location (Kraus 2009), normalized to the largest difference (max L)
N	Differential species studied per species established normalised	The difference between the number of species that have been included in studies pertaining to a particular country/state (location) and the number of species known to be established in that location (Kraus 2009), normalized to the largest difference.

## Sheet: Species list
Species list	On Kraus species list
Potomotyphlus kaupii	0
Typhlonectes sp.	0
Alligator mississippiensis	1
Caiman crocodilus	1
Crocodylus acutus	1
Crocodylus intermedius	0
Crocodylus moreletii	0
Crocodylus niloticus	1
Crocodylus novaeguineae	0
Crocodylus porosus	1
Crocodylus rhombifer	1
Gavialis gangeticus	0
Mecistops cataphractus	0
Melanosuchus niger	1
Paleosuchus palpebrosus	0
Paleosuchus trigonatus	0
Acris crepitans crepitans	1
Afrixalus concolor	0
Afrixalus fornasini	0
Agalychnis callidryas	0
Agalychnis dacnicolor	1
Allobates chalcopis	0
Alytes obstetricans	1
Anaxyrus americanus	1
Anaxyrus boreas	1
Anaxyrus debilis	0
Anaxyrus terrestris	0
Anaxyrus woodhousii	1
Atelopus zeteki	1
Boana albomarginata	0
Bombina bombina	1
Bombina orientalis	1
Bombina variegata	1
Brachytarsophrys calinensis	0
Breviceps adspersus	0
Bufo bufo	1
Bufo gargarizans	1
Bufo japonicus japonicus	1
Bufo torrenticola	0
Bufotes balearicus	0
Bufotes viridis	1
Ceratophrys cornuta	0
Ceratophrys cranwelli	0
Ceratophrys ornata	0
Ceratophrys sp	0
Chacophrys pierottii	0
Cophixalus ornatus	1
Cornufer guentheri	0
Crinia signifera	1
Dendrobates auratus	1
Dendrobates favovittatus	0
Dendrobates leucomelas	0
Dendrobates tinctorius	0
Discoglossus pictus	1
Discoglossus sardus	1
Duttaphrynus dhufarensis	1
Duttaphrynus melanostictus	1
Duttaphrynus stomaticus	1
Dyscophus guineti	1
Dyscophus insularis	0
Eleutherodactylus antillensis	1
Eleutherodactylus cochranae	1
Eleutherodactylus coqui	1
Eleutherodactylus cystignathoides	1
Eleutherodactylus johnstonei	1
Eleutherodactylus lentus	0
Eleutherodactylus martinicensis	1
Eleutherodactylus planirostris	1
Eleutherodactylus portoricensis	0
Eleutherodactylus schwartzi	0
Eleutherodactylus sp	0
Engystomops pustulosus	1
Epidalea calamita	1
Epipedobates tricolor	0
Excidobates mysteriosus	0
Fejervarya cancrivora	1
Fejervarya cf. limnocharis	1
Gastrophryne carolinensis	1
Glandirana rugosa	1
Glyphoglossus guttulatus	0
Guibemantis pulcher	0
Hoplobatrachus rugulosus	1
Hoplobatrachus tigerinus	1
Hyla arborea	1
Hyla cinerea	1
Hyla gratiosa	0
Hyla intermedia	1
Hyla japonica	1
Hyla leucophyllata	0
Hyla meridionalis	1
Hyla squirella	1
Hyla wrightorum	1
Hyliola hypochondriaca	0
Hyloxalus azureiventris	0
Hymenochirus boettgeri	1
Hymenochirus curtipes	1
Hyperolius argus	0
Hyperolius marmoratus	0
Hypsiboas crepitans	0
Incilius alvarius	0
Incilius nebulifer	0
Kaloula picta	1
Kaloula pulchra	1
Kurixalus verrucosus	0
Lepidobatrachus laevis	0
Leptodactylus fallax	1
Leptodactylus validus	0
Leptopelis uluguruensis	0
Leptopelis vermiculatus	0
Limnodynastes dorsalis	1
Limnodynastes dumerilii	1
Limnodynastes salmini	0
Limnodynastes tasmaniensis	1
Limnodynastes terrareginae	1
Lithobates berlandieri	1
Lithobates blairi	1
Lithobates catesbeianus	1
Lithobates clamitans	1
Lithobates forreri	0
Lithobates grylio	1
Lithobates palustris	0
Lithobates pipiens	1
Lithobates septentrionalis	1
Lithobates sphenocephalus	1
Lithobates sylvaticus	1
Litoria adelaidensis	1
Litoria aurea	1
Litoria bicolor	1
Litoria caerulea	1
Litoria chloris	1
Litoria cyclorhyncha	1
Litoria ewingii	1
Litoria fallax	1
Litoria gracilenta	1
Litoria infrafrenatus	1
Litoria latopalmata	0
Litoria nasuta	0
Litoria peronii	0
Litoria phyllocroa	1
Litoria raniformis	1
Litoria rothii	1
Litoria rubella	1
Litoria verreauxii	1
Litoria xanthomera	1
Limnodynastes tasminiensis	0
Mantella aurantiaca	0
Megophrys nasuta	0
Microhyla pulchra	1
Nyctixalus pictus	0
Occidozyga lima	0
Odontophrynus sp.	0
Oophaga pumilio	0
Osteopilus septentrionalis	1
Osteopilus vasta	0
Pelobates fuscus	1
Pelophylax bedriagae	1
Pelophylax bergeri	1
Pelophylax berlandieri	0
Pelophylax epeiroticus	0
Pelophylax esculentus	1
Pelophylax kurtmuelleri	1
Pelophylax lessonae	1
Pelophylax nigromaculatus	1
Pelophylax perezi	1
Pelophylax ridibundus	1
Pelophylax saharicus	1
Pelophylax shqipericus	0
Peltophryne peltocephalus	0
Phrynomantis bifasciatus	1
Phrynomantis microps	0
Phyllobates bicolor	0
Phyllobates lugubris	0
Phyllobates terribilis	0
Phyllodytes luteolus	0
Phyllomedusa bicolor	0
Phyllomedusa sauvagii	0
Pipa carvalhoi	1
Pipa parva	1
Pipa pipa	0
Plethodontohyla tuberata	0
Pleurodema brachyops	1
Pleurodema thaul	0
Polypedates leucomystax	1
Polypedates megacephalus	1
Polypedates otilophus	0
Pseudacris clarkii	1
Pseudacris crucifer	1
Pseudacris regilla	1
Pseudacris triseriata	1
Pseudophilautus reticulatus	0
Ptychadena "mascareniensis"	1
Pyxicephalus adspersus	1
Pyxicephalus edulis	0
Rana aurora	1
Rana dalmatina	1
Rana draytonii	1
Rana graeca	1
Rana japonica	1
Rana pretiosa	0
Rana temporaria	1
Ranitomeya benedicta	0
Ranitomeya fantastica	0
Ranitomeya imitator	0
Ranitomeya lamasi	0
Ranitomeya uakarii	0
Ranitomeya vanzolini	0
Ranitomeya variabilis	0
Ranitomeya ventrimaculata	0
Rhacophorus arboreus	1
Rhacophorus maximus	0
Rhacophorus reinwardti	0
Rhacophorus schlegelii	0
Rhacophorus viridis	1
Rhaebo blombergi	1
Rhinella arenarum	1
Rhinella granulosus	0
Rhinella marina	1
Rhinella schneideri	1
Scaphiophryne boribory	0
Scaphiophryne gottlebei	0
Scaphiopus couchii	0
Scinax cuspidatus	0
Scinax quinquefasciatus	1
Scinax ruber	1
Scinax x-signatus	1
Sclerophrys gutturalis	1
Sclerophrys mauritanica	1
Sclerophrys regularis	1
Spea bombifrons	0
Strongylopus grayii	1
Sylvirana guentheri	1
Telmatobius sp	0
Theloderma asperum	0
Theloderma bicolor	0
Theloderma corticale	0
Theloderma horridum	0
Trachycephalus jordani	1
Trachycephalus resinifictrix	0
Xenopus laevis	1
Acanthosaura capra	0
Acontias gracilicauda	0
Afroedura pondolia	0
Afrogecko porphyreus	0
Agama agama	1
Agamura persica	0
Amalosia rhombifer	1
Amblyrhynchus cristatus	1
Ameiva ameiva	1
Amphisbaena alba	1
Amphisbaena fuliginosa	0
Anguis fragilis	1
Anolis aeneus	1
Anolis baleatus	1
Anolis bimaculatus	1
Anolis carolinensis	1
Anolis chlorocyanus	1
Anolis coelestinus	0
Anolis conspersus	1
Anolis cristatellus	1
Anolis cybotes	1
Anolis distichus	1
Anolis equestris	1
Anolis extremus	1
Anolis ferreus	1
Anolis garmani	1
Anolis grahami	1
Anolis leachi	0
Anolis lineatus	1
Anolis lucius	1
Anolis marmoratus	1
Anolis maynardi	1
Anolis pogus	0
Anolis porcatus	1
Anolis pulchellus	1
Anolis richardii	1
Anolis sagrei	1
Anolis smaragdinus	0
Anolis stratulus	1
Anolis trinitatis	1
Anolis wattsi	1
Archaius tigris	0
Aspidoscelis motaguae	1
Aspidoscelis neomexicanaus	1
Aspidoscelis velox	1
Basiliscus basiliscus	1
Basiliscus plumifrons	1
Basiliscus vittatus	1
Bellatorias frerei	0
Brachylophus fasciatus	1
Bradypodion pumilum	1
Bradypodion ventrale	0
Brasiliscincus agilis	1
Broadleysaurus major	0
Calotes mystaceus	1
Calotes versicolor	1
Calumma parsonii	0
Carlia ailanpalai	1
Carlia schmeltzii	1
Carlia tutela	1
Celestus warreni	0
Chalcides chalcides	1
Chalcides ocellatus	1
Chalcides sexlineatus	1
Chalcides viridanus	1
Chamaeleo africanus	1
Chamaeleo calyptratus	1
Chamaeleo chamaeleon	1
Chamaeleo dilepis	0
Chamaeleo gracilis	1
Chamaeleo senegalensis	0
Chlamydosaurus kingii	1
Chondrodactylus bibronii	1
Chondrodactylus turneri	0
Christinus marmoratus	1
Cnemidophorus lemniscatus	1
Cnemidophorus vanzoi	0
Coleonyx mitratus	0
Conolophus subcristatus	1
Cordylus cordylus	1
Cordylus jonesii	1
Cordylus tropidosternum	0
Corucia zebrata	0
Corytophanes cristatus	0
Crossobamon orientalis	0
Crotaphytus collaris	1
Cryptoblepharus plagiocephalus	1
Cryptoblepharus poecilopleurus	1
Cryptoblepharus virgatus	1
Ctenosaura acanthinura	0
Ctenosaura conspicuosa	1
Ctenosaura hemilopha	1
Ctenosaura pectinata	1
Ctenosaura praeocularis	0
Ctenosaura similis	1
Ctenotus lancelini	0
Ctenotus spaldingii	0
Cyclura carinata	0
Cyclura cornuta	1
Cyclura cychlura	0
Cyclura nubila	1
Cyclura pinguis	0
Cyclura rileyi nuchalis	0
Cyrtodactylus sp.	0
Cyrtopodion scabrum	1
Darevskia armeniaca	1
Darevskia mixta	1
Darevskia valentini	1
Ebenavia inunguis	1
Egernia cunninghami	1
Egernia depressa	1
Egernia formosa	1
Egernia stokesii	1
Elgaria multicarinata	1
Emoia arundelii	0
Emoia cyanura	1
Emoia impar	1
Eublepharis angramainyu	0
Eublepharis macularius	0
Eulamprus quoyii	1
Eumeces schneideri	0
Eutropis allapallensis	0
Eutropis cumingi	1
Eutropis multifasciata	1
Furcifer cephalolepis	0
Furcifer labordi	0
Furcifer lateralis	0
Furcifer minor	0
Furcifer oustaleti	0
Furcifer pardalis	1
Furcifer verrucosus	1
Gallotia atlantica	1
Gallotia caesaris	1
Gallotia galloti	1
Gallotia stehlini	1
Gehyra mutilata	1
Gehyra oceanica	1
Gehyra variegata	1
Gekko badenii	1
Gekko gecko	1
Gekko grossmanni	0
Gekko hokouensis	1
Gekko japonicus	1
Gekko monarchus	1
Gekko vittatus	0
Gerrhosaurus nigrolineatus	0
Gonatodes albogularis	1
Gonatodes antillensis	1
Gonatodes caudiscutatus	1
Gonatodes vittatus	1
Gongylomorphus bojerii	0
Gonocephalus chamaeleontinus	0
Gowidon temporalis	1
Gymnophthalmus underwoodi	1
Heloderma horridum	1
Heloderma suspectum	1
Hemidactylus angulatus	0
Hemidactylus brookii	1
Hemidactylus flaviviridis	1
Hemidactylus frenatus	1
Hemidactylus garnotii	1
Hemidactylus imbricatus	0
Hemidactylus leschenaultii	1
Hemidactylus mabouia	1
Hemidactylus mercatorius	1
Hemidactylus palaichthus	0
Hemidactylus platyurus	1
Hemidactylus turcicus	1
Hemiphyllodactylus typus	1
Hemitheconyx caudicinctus	0
Heremites auratus	1
Heterodactylus imbricatus	0
Holbrookia maculata	1
Hypsilurus sp	0
Iguana delicatissima	1
Iguana iguana	1
Intellagama lesueurii	1
Japalura polygonata	1
Kinyongia fischeri	0
Lacerta agilis	1
Lacerta bilineata	1
Lacerta trilineata	1
Lacerta viridis	0
Lamprolepis smaragdina	1
Lampropholis delicata	1
Lampropholis guichenoti	1
Laudakia melanura	0
Leiocephalus carinatus	1
Leiocephalus personatus	1
Leiocephalus schreibersii	1
Leiolepis belliana	1
Leiolopisma telfairii	0
Lepidodactylus euaensis	1
Lepidodactylus lugubris	1
Lepidothyris fernandi	0
Leposternon microcephalum	1
Lialis burtonis	0
Lialis jicari	0
Liolaemus wiegmannii	1
Lipinia noctua	1
Lophosaurus dilophus	0
Lygodactylus capensis	1
Lygodactylus chobiensis	1
Lygodactylus williamsi	0
Lygosoma bowringii	1
Mabuya quinquetaeniata	1
Mediodactylus kotschyi	1
Ophisaurus ventralis	1
Paroedura picta	0
Phelsuma cepediana	1
Phelsuma dubia	1
Phelsuma grandis	0
Phelsuma guimbeaui	1
Phelsuma laticauda	1
Phelsuma lineata	1
Phelsuma madagascariensis	1
Phelsuma modesta	0
Phelsuma ornata	0
Phelsuma quadriocellata	0
Phelsuma standingi	0
Phelsuma sundbergi	1
Pholidoscelis exsul	1
Pholidoscelis polops	0
Phrynosoma cornutum	1
Phrynosoma coronatum	1
Phyllodactylus leei	1
Phyllodactylus reissii	1
Physignathus cocincinus	1
Plestiodon inexpectatus	0
Plestiodon japonicus	0
Plestiodon latiscutatus	0
Plestiodon obsoletus	1
Plica plica	1
Podarcis hispanicus	0
Podarcis muralis	1
Podarcis pityusensis	1
Podarcis siculus	1
Pogona barbata	1
Pogona vitticeps	0
Psammodromus algirus	1
Psammodromus hispanicus	1
Pseudocordylus microlepidotus	1
Pseudopus apodus	1
Ptychozoon lionotum	1
Ptyodactylus hasselquistii	1
Pygopus lepidopodus	1
Rhacodactylus auriculatus	0
Rhacodactylus ciliatus	0
Rhacodactylus leachianus	0
Saara hardwickii	0
Salvator merianae	0
Salvator rufescens	0
Saproscincus challengeri	1
Saproscincus mustelinus	1
Sauromalus ater	0
Sauromalus hispidus	1
Sauromalus varius	1
Scelarcis perspicillata	1
Sceloporus jarrovii	1
Sceloporus magister	1
Sceloporus malachiticus	0
Sceloporus occidentalis	1
Sceloporus poinsettii	1
Sceloporus serrifer / Sceloporus cyanogenys	0
Sceloporus undulatus	1
Scincella lateralis	1
Scincus scincus	0
Smaug giganteus	1
Smaug mossambicus	0
Smaug warreni	0
Sphaerodactylus argus	1
Sphaerodactylus copei	1
Sphaerodactylus elegans	1
Sphaerodactylus glaucus	1
Sphaerodactylus lineolatus	1
Sphaerodactylus macrolepis	1
Sphaerodactylus mariguanae	0
Sphaerodactylus microlepis	1
Sphaerodactylus notatus	1
Sphenodon punctatus	0
Stellagama stellio	1
Strophurus ciliaris	1
Takydromus sexlineatus	0
Takydromus tachydromoides	0
Tarentola annularis	1
Tarentola delalandii	1
Tarentola mauritanica	1
Tarentola parvicarinata	1
Teira dugesii	1
Tenuidactylus caspius	0
Teratoscincus microlepis	0
Teratoscincus scincus	0
Tiliqua gigas	0
Tiliqua nigrolutea	0
Tiliqua rugosa	1
Tiliqua scincoides	1
Timon lepidus	1
Trachylepis comorensis	1
Trapelus agilis	0
Tretioscincus bifasciatus	1
Tribolonotus gracilis	0
Trioceros bitaeniatus	0
Trioceros cristatus	0
Trioceros fuelleborni	0
Trioceros jacksonii	1
Trioceros melleri	0
Trioceros montium	0
Trioceros quadricornis	0
Trioceros rudis	0
Tropidurus hispidus	1
Tupinambis teguixin	1
Underwoodisaurus milii	0
Uranoscodon superciliosus	0
Uromastyx acanthinurus	1
Uromastyx aegyptia	0
Uromastyx dispar	0
Uromastyx geyri	0
Uromastyx ocellata	0
Uromastyx ornata	0
Uta stansburiana	1
Varanus acanthurus	0
Varanus albigularis	0
Varanus beccarii	0
Varanus bengalensis	0
Varanus boehmei	0
Varanus caudolineatus	1
Varanus doreanus	0
Varanus dumerilii	0
Varanus exanthematicus	1
Varanus flavescens	0
Varanus giganteus	0
Varanus gilleni	0
Varanus gouldii	1
Varanus indicus	1
Varanus jobiensis	0
Varanus komodoensis	0
Varanus kordensis	0
Varanus macraei	0
Varanus mertensi	0
Varanus niloticus	1
Varanus olivaceus	0
Varanus ornatus	0
Varanus panoptes horni	0
Varanus prasinus	0
Varanus reisingeri	0
Varanus rosenbergi	1
Varanus rudicollis	0
Varanus salvadorii	0
Varanus salvator	1
Varanus similis	0
Varanus tristis	0
Varanus varius	0
Zonosaurus madagascariensis	0
Zonosaurus ornatus	0
Zonosaurus quadrilineatus	0
Zootoca vivipara	1
Ambystoma laterale	0
Ambystoma macrodactylum	1
Ambystoma mavortium	0
Ambystoma mexicanum	1
Ambystoma opacum	0
Ambystoma tigrinum	1
Amphiuma tridactylum	0
Andrias davidianus	1
Andrias japonicus	1
Aneides vagrans	1
Cryptobranchus alleganiensis	1
Cynops ensicauda popei	0
Cynops orientalis	0
Cynops pyrrhogaster	1
Desmognathus fuscus	1
Desmognathus quadramaculatus	1
Eurycea cirrigera	1
Hynobius kimurae	0
Hynobius tokyoensis	0
Ichthyosaura alpestris	1
Lissotriton vulgaris vulgaris	1
Necturus maculosus	1
Notophthalmus viridescens	1
Paramesotriton chinensis	0
Paramesotriton labiatus	0
Plethodon cinereus	1
Plethodon montanus	1
Plethodon shenandoah	1
Pleurodeles waltl	1
Proteus anguinus	1
Salamandra atra	1
Salamandra salamandra	1
Siren lacertina	0
Taricha granulosa	1
Triturus carnifex	1
Triturus cristatus	1
Tylototriton kweichowensis	0
Tylototriton shanjing	0
Acanthophis antarcticus	0
Acanthophis laevis	0
Acanthophis praelongus	0
Acanthophis pyrrhus	0
Acrantophis dumerili	0
Acrantophis madagascariensis	0
Acrochordus javanicus	1
Agkistrodon bilineatus	0
Agkistrodon contortrix	0
Agkistrodon piscivorus	1
Agkistrodon sp	0
Ahaetulla sp	0
Aipysurus apraefrontalis	0
Alsophis rufiventris	1
Alsophis sajdaki	0
Anilios proximus	0
Antaresia childreni	0
Antaresia maculosa	0
Antaresia perthensis	0
Aspidelaps lubricus	0
Aspidites melanocephalus	0
Aspidites ramsayi	0
Atheris chlorechis	0
Atheris nitschei	0
Atheris squamigera	0
Atropoides nummifer	0
Atropoides picadoi	0
Bitis arietans	0
Bitis gabonica	0
Bitis nasicornis	0
Bitis rhinoceros	0
Boa constrictor	1
Boaedon fuliginosus	1
Bogertophis subocularis	0
Boiga dendrophila	0
Boiga forsteni	0
Boiga irregularis	1
Boiga trigonata	0
Borikenophis portoricensis	0
Bothriechis lateralis	0
Bothriechis nigroviridis	0
Bothriechis schlegelii	1
Bothrochilus albertisii	1
Bothrochilus biakensis	0
Bothrochilus fredparkeri	0
Bothrochilus meridionalis	0
Bothropoides neuwiedi	0
Bothrops alternatus	0
Bothrops asper	0
Bothrops isabelae	0
Bothrops jararaca	0
Bothrops lanceolatus	0
Bothrops moojeni	0
Bothrops venezuelensis	0
Bungarus fasciatus	1
Bungarus magnimaculatus	0
Calliophis bivirgata flaviceps	0
Candoia aspera	0
Candoia bibroni	1
Candoia carinata	0
Cerastes cerastes	1
Cerastes vipera	0
Cerrophidion godmani	0
Chilabothrus angulifer	0
Chilabothrus subflavus	0
Chironius carinatus	0
Coelognathus helena	0
Coelognathus radiatus	0
Coluber constrictor	1
Coluber flagellum	1
Corallus annulatus	1
Corallus caninus	1
Corallus cookii	0
Corallus hortulanus	1
Coronella austriaca	0
Crotalus adamanteus	1
Crotalus atrox	1
Crotalus basiliscus	0
Crotalus catalinensis	0
Crotalus cerastes	0
Crotalus durissus	0
Crotalus horridus	1
Crotalus lepidus	0
Crotalus mitchelli	0
Crotalus molossus	0
Crotalus oreganus	0
Crotalus ruber	0
Crotalus scutulatus	1
Crotalus sp	0
Crotalus vegrandis	0
Crotalus viridis	1
Crotalus willardi	0
Cryptophis nigrescens	1
Cyclophiops major	0
Daboia mauritanica	0
Daboia palaestinae	0
Daboia russelii	0
Deinagkistrodon acutus	0
Demansia olivacea	0
Dendrelaphis caudolineatus	1
Dendrelaphis philippinensis	0
Dendrelaphis punctulatus	1
Dendroaspis angusticeps	0
Dendroaspis jamesoni	0
Dendroaspis polylepis	0
Dendroaspis viridis	0
Diadophis punctatus	1
Dolichophis jugularis	1
Drymarchon corais	1
Drymarchon couperi	0
Echis carinatus	0
Echis coloratus	0
Echis leucogaster	0
Echis ocellatus	0
Echis omanensis	0
Elaphe climacophora	1
Elaphe dione	0
Elaphe moellendorffi	0
Elaphe quadrivirgata	1
Elaphe schrenckii	0
Elaphe taeniura	1
Ephalophis greyae	0
Epicrates cenchria	1
Epicrates maurus	0
Epicrates striatus	0
Epictia albifrons	1
Epictia tenella	0
Erpeton tentaculatum	0
Eryx colubrinus	0
Eryx conicus	0
Eryx jaculus	0
Eryx johnii	0
Eryx miliaris	0
Eryx muelleri	0
Eryx tataricus	0
Eunectes murinus	1
Eunectes notaeus	1
Euprepiophis mandarinus	0
Fordonia leucobalia	0
Gloydius blomhoffi	0
Gloydius halys	0
Gonyosoma boulengeri	0
Gonyosoma jansenii	0
Gonyosoma oxycephalum	0
Hebius vibakari	1
Hemachatus haemachatus	0
Hemorrhois algirus	1
Hemorrhois hippocrepis	1
Heterodon nasicus	1
Heterodon platirhinos	0
Hierophis gemonensis	0
Hierophis viridiflavus	1
Homoroselaps lacteus	1
Hydrodynastes gigas	0
Hydrophis caerulescens	0
Hydrophis gracilis	0
Hydrophis platurus	0
Hypsirhynchus parvifrons	0
Imantodes cenchoa	1
Indotyphlops braminus	1
Indotyphlops porrectus	1
Lachesis muta	0
Lampropeltis alterna	1
Lampropeltis californiae	0
Lampropeltis calligaster	1
Lampropeltis getula	1
Lampropeltis mexicana	0
Lampropeltis micropholis	0
Lampropeltis pyromelana	0
Lampropeltis ruthveni	0
Lampropeltis sp	0
Lampropeltis triangulum	1
Lampropeltis zonata	0
Laticauda colubrina	1
Leioheterodon geayi	0
Leioheterodon madagascariensis	1
Leioheterodon modestus	0
Leptodeira annulata	1
Leptodeira sp	0
Leptophis ahaetulla	1
Leptophis depressirostris	1
Liasis fuscus	0
Liasis mackloti	0
Liasis olivaceus	0
Liasis papuana	0
Lichanura trivirgata	0
Lycodon aulicus	1
Lycodon capucinus	0
Macroprotodon cucullatus	1
Macroprotodon mauritanicus	0
Macrovipera lebetina	0
Malayopython reticulatus	1
Malayopython timoriensis	0
Malpolon monspessulanus	1
Mastigodryas bruesi	0
Micropechis ikaheka	0
Micrurus fulvius	1
Micrurus narducci	0
Micrurus surinamensis	0
Montivipera raddei	0
Montivipera xanthina	0
Morelia amethystina	0
Morelia bredli	0
Morelia spilota	1
Morelia viridis	1
Naja annulata	0
Naja atra	0
Naja haje	1
Naja kaouthia	1
Naja melanoleuca	0
Naja mossambica	0
Naja naja	1
Naja nigricollis	0
Naja nivea	0
Naja nubiae	0
Naja pallida	0
Naja sputatrix	0
Natrix maura	1
Natrix natrix	1
Natrix tessellata	1
Nerodia erythrogaster	1
Nerodia fasciata	1
Nerodia rhombifer	1
Nerodia sipedon	1
Nerodia taxispilota	1
Ninia sebae	1
Notechis scutatus	1
Opheodrys aestivus	1
Ophiophagus hannah	0
Oreocryptophis porphyraceus	0
Ovophis okinavensis	0
Oxybelis aeneus	0
Oxyuranus scutellatus	1
Pantherophis alleghaniensis	0
Pantherophis bairdi	0
Pantherophis emoryi	0
Pantherophis guttatus	1
Pantherophis obsoletus	1
Pantherophis spiloides	0
Pantherophis vulpinus	0
Philodryas psammophideus	1
Pituophis catenifer	1
Pituophis melanoleucus	1
Pituophis ruthveni	0
Platyceps florulentus	1
Platyceps karelini	0
Platyceps ventromaculatus	0
Porthidium lansbergii	0
Porthidium nasutum	0
Porthidium ophryomegas	0
Protobothrops elegans	1
Protobothrops flavoviridis	1
Protobothrops mucrosquamatus	1
Psammophis schokari	0
Psammophis sibilans	0
Pseudechis australis	0
Pseudechis colletti	0
Pseudechis papuanus	0
Pseudechis porphyriacus	1
Pseudoboa neuwiedii	0
Pseudonaja affinis	0
Pseudonaja guttata	0
Pseudonaja nuchalis	0
Pseudonaja textilis	1
Ptyas korros	0
Ptyas mucosa	0
Python anchietae	0
Python bivittatus	0
Python breitensteini	0
Python brongersmai	0
Python curtus	1
Python molurus	1
Python regius	1
Python sebae	1
Rhamphiophis oxyrhynchus	0
Sanzinia madagascariensis	0
Simalia boeleni	0
Simoselaps bimaculatus	1
Sistrurus catenatus	0
Sistrurus miliarius	1
Spalerosophis atriceps	0
Spalerosophis diadema	1
Spilotes pullatus	1
Stegonotus cucullatus	0
Storeria dekayi	1
Suta ordensis	1
Tantilla marcovani	0
Telescopus fallax	1
Thamnophis brachystoma	1
Thamnophis cyrtopsis	1
Thamnophis elegans	1
Thamnophis marcianus	0
Thamnophis radix	1
Thamnophis sauritus	1
Thamnophis sirtalis	1
Thrasops jacksonii	0
Toxicodryas blandingii	0
Trimeresurus albolabris	0
Trimeresurus gramineus	0
Trimeresurus mcgregori	0
Trimeresurus popeiorum	1
Trimeresurus puniceus	0
Trimeresurus purpureomaculatus	0
Trimeresurus stejnegeri	0
Trimeresurus trigonocephalus	0
Trimesurus sp	0
Typhlops lumbricalis	1
Vipera ammodytes	1
Vipera aspis	1
Vipera berus	1
Vipera kaznakovi	0
Xenochrophis piscator	1
Xenochrophis vittatus	1
Xenodon dorbignyi	1
Xenodon merremii	0
Xenodon semicinctus	1
Xenodon severus	0
Zamenis longissimus	1
Zamenis scalaris	1
Zameris situla	0
Aldabrachelys gigantea	1
Amyda cartilaginea	1
Apalone ferox	1
Apalone spinifera	1
Astrochelys radiata	0
Astrochelys yniphora	0
Batagur baska	0
Batagur borneoensis	0
Caretta caretta	0
Carettochelys insculpta	0
Centrochelys sulcata	0
Chelodina longicollis	1
Chelodina novaeguineae	0
Chelodina oblonga	0
Chelodina parkeri	0
Chelodina reimanni	0
Chelodina steindachneri	0
Chelonia mydas	0
Chelonoidis abingdoni	0
Chelonoidis becki	0
Chelonoidis carbonarius	1
Chelonoidis chilensis	0
Chelonoidis darwini	0
Chelonoidis denticulata	0
Chelonoidis hoodensis	0
Chelonoidis niger	0
Chelonoidis porteri	0
Chelonoidis vicina	0
Chelus fimbriata	1
Chelydra serpentina	1
Chersina angulata	1
Chitra chitra	0
Chrysemys dorsalis	0
Chrysemys picta	1
Clemmys guttata	1
Cuora amboinensis	0
Cuora cyclornata	0
Cuora flavomarginata	1
Cuora galbinifrons	0
Cuora hainanensis	0
Cuora trifasciata	1
Cyclemys atripons	0
Cyclemys dentata	0
Cyclemys oldhami	0
Deirochelys reticularia	1
Dogania subplana	0
Elseya branderhorsti	0
Elseya novaeguineae	0
Emydura macquarii	1
Emydura subglobosa	0
Emys blandingii	1
Emys marmorata	1
Emys orbicularis	1
Eretmochelys imbricata	0
Geochelone elegans	1
Geochelone nigra	0
Geochelone pardalis	1
Geochelone platynota	0
Geochelone radiata	1
Geoclemys hamiltonii	0
Geoemyda spengleri	0
Glyptemys insculpta	1
Glyptemys muhlenbergii	1
Gopherus agassizii	1
Gopherus berlandieri	1
Gopherus flavomarginatus	1
Gopherus polyphemus	1
Graptemys barbouri	0
Graptemys caglei	0
Graptemys geographica	1
Graptemys gibbonsi	0
Graptemys nigrinoda	0
Graptemys ouachitensis	1
Graptemys pseudogeographica	1
Graptemys pulchra	0
Graptemys versa	0
Heosemys annandalii	0
Heosemys grandis	0
Heosemys spinosa	0
Indotestudo elongata	0
Indotestudo forstenii	0
Indotestudo travancorica	0
Kinixys belliana	1
Kinixys erosa	0
Kinixys homeana	0
Kinosternon angustipons	0
Kinosternon baurii	0
Kinosternon carinatum	0
Kinosternon flavescens	1
Kinosternon odoratum	0
Kinosternon scorpioides	1
Kinosternon subrubrum	1
Lepidochelys kempii	0
Lepidochelys olivacea	0
Lissemys punctata	1
Macrochelys temminckii	1
Malaclemys terrapin	1
Malacochersus tornieri	0
Malayemys subtrijuga	1
Malocochersus tornieri	0
Manouria emys	1
Manouria impressa	0
Mauremys caspica	1
Mauremys leprosa	1
Mauremys mutica	1
Mauremys reevesii	1
Mauremys rivulata	1
Mauremys sinensis	1
Melanochelys trijuga	1
Morenia ocellata	0
Myuchelys latisternum	0
Notochelys platynota	0
Orlitia borneensis	0
Palea steindachneri	1
Pangshura sylhetensis	0
Pangshura tecta	0
Pangshura tentoria	0
Pelochelys cantorii	0
Pelodiscus sinensis	1
Pelomedusa subrufa	1
Pelusios castaneus	1
Pelusios subniger	1
Phrynops geoffroanus	0
Platemys platycephala	0
Platysternon megacephalum	0
Podocnemis expansa	1
Podocnemis lewyana	1
Podocnemis sextuberculata	1
Podocnemis unifilis	1
Pseudemys concinna	1
Pseudemys gorzugi	1
Pseudemys nelsoni	1
Pseudemys rubriventris	0
Pseudemys texana	0
Pyxis arachnoides	0
Pyxis planicauda	0
Rhinoclemmys areolata	0
Rhinoclemmys pulcherrima	1
Rhinoclemmys punctularia	0
Sacalia bealei	0
Siebenrockiella crassicollis	1
Staurotypus salvanii	0
Staurotypus triporcatus	0
Sternotherus carinatus	0
Sternotherus minor	0
Stigmochelys pardalis	0
Terrapene carolina	1
Terrapene ornata	1
Testudo graeca	1
Testudo hermanni	1
Testudo horsfieldii	1
Testudo kleinmanni	1
Testudo marginata	1
Testudo weissingeri	0
Trachemys decorata	0
Trachemys decussata	1
Trachemys dorbigni	1
Trachemys gaigeae	1
Trachemys scripta	1
Trachemys stejnegeri	1
Trachemys terrapen	1
Trachemys venusta	0
	558
	557
